# Supplementary material for: Expanding the biodiversity of Oenococcus oeni through comparative genomics of apple cider and kombucha strains
Source: BMC Genomics. 2019 May 2;20:330. doi: 10.1186/s12864-019-5692-3 (PMC6498615; doi:10.1186/s12864-019-5692-3)
Supplement: Supplementary file 8 — Table S1. Variable regions in groups C and D genomes, gene overview (XLSX 29 kb) [file 12864_2019_5692_MOESM8_ESM.xlsx]

## Sheet: Table_S1_variable_regions
Label	Organism	Type	Gene	Begin	End	Frame	Product	Mutation	RGP
OEOE_v1_1208	Oenococcus oeni CRBO_1381 WGS OEOE	fCDS	bglP	1135793	1136332	-2	fragment of phosphotransferase system (PTS) beta-glucoside-specific enzyme IIBCA component (part 2)	pseudo	RGP10
OEOE_v1_1209	Oenococcus oeni CRBO_1381 WGS OEOE	fCDS	bglP	1136360	1137241	-2	fragment of phosphotransferase system (PTS) beta-glucoside-specific enzyme IIBCA component (part 1)	pseudo	RGP10
OEOE_v1_1210	Oenococcus oeni CRBO_1381 WGS OEOE	CDS	_	1137231	1137740	-1	conserved protein of unknown function	no	RGP10
OEOE_v1_1211	Oenococcus oeni CRBO_1381 WGS OEOE	CDS	_	1137811	1139043	-3	Alkaline ceramidase	no	RGP10
OEOE_v1_1212	Oenococcus oeni CRBO_1381 WGS OEOE	CDS	_	1139093	1140385	-2	conserved protein of unknown function	no	RGP10
OEOE_v1_1213	Oenococcus oeni CRBO_1381 WGS OEOE	CDS	_	1140372	1141397	-1	Hydrolase	no	RGP10
OEOE_v1_1214	Oenococcus oeni CRBO_1381 WGS OEOE	CDS	_	1141632	1142495	3	conserved protein of unknown function	no	RGP10
OEOE_v1_1611	Oenococcus oeni CRBO_1381 WGS OEOE	fCDS	_	1516253	1516663	2	fragment of Sucrose phosphorylase (part 1)	pseudo	RGP16
OEOE_v1_1612	Oenococcus oeni CRBO_1381 WGS OEOE	fCDS	_	1516749	1517723	3	fragment of Sucrose phosphorylase (part 2)	pseudo	RGP16
OEOE_v1_1613	Oenococcus oeni CRBO_1381 WGS OEOE	CDS	_	1517783	1518202	-2	conserved protein of unknown function	no	RGP16
OEOE_v1_1614	Oenococcus oeni CRBO_1381 WGS OEOE	CDS	_	1518227	1518694	-2	Transcriptional regulator, helix-turn-helix XRE-family	no	RGP16
OEOE_v1_1615	Oenococcus oeni CRBO_1381 WGS OEOE	CDS	_	1518703	1519368	1	conserved membrane protein of unknown function	no	RGP16
OEOE_v1_1616	Oenococcus oeni CRBO_1381 WGS OEOE	CDS	_	1519475	1520791	2	conserved protein of unknown function	no	RGP16
OEOE_v1_1617	Oenococcus oeni CRBO_1381 WGS OEOE	CDS	_	1521154	1521426	1	conserved protein of unknown function	no	RGP16
OEOE_v1_1618	Oenococcus oeni CRBO_1381 WGS OEOE	CDS	_	1521493	1522167	1	DNA-binding response regulator, OmpR family (Rec-wHTH domains)	no	RGP16
OEOE_v1_1619	Oenococcus oeni CRBO_1381 WGS OEOE	CDS	phoR	1522214	1523251	2	Two-component sensor histidine kinase	no	RGP16
OEOE_v1_1620	Oenococcus oeni CRBO_1381 WGS OEOE	CDS	_	1523215	1523721	1	conserved protein of unknown function	no	RGP16
OEOE_v1_1621	Oenococcus oeni CRBO_1381 WGS OEOE	CDS	_	1523933	1524631	2	conserved membrane protein of unknown function	no	RGP16
OEOE_v1_1622	Oenococcus oeni CRBO_1381 WGS OEOE	CDS	_	1524722	1525513	2	Alpha/beta hydrolase	no	RGP16
OEOE_v1_1623	Oenococcus oeni CRBO_1381 WGS OEOE	CDS	_	1525567	1526136	-3	NADPH oxidoreductase, quinone family	no	RGP16
OEOE_v1_1917	Oenococcus oeni CRBO_1381 WGS OEOE	CDS	_	1821816	1823315	3	protein of unknown function	no	RGP18
OEOE_v1_1918	Oenococcus oeni CRBO_1381 WGS OEOE	CDS	_	1823476	1824033	1	conserved protein of unknown function	no	RGP18
OEOE_v1_1919	Oenococcus oeni CRBO_1381 WGS OEOE	CDS	_	1824377	1824835	2	protein of unknown function	no	RGP18
OEOE_v1_1920	Oenococcus oeni CRBO_1381 WGS OEOE	CDS	_	1825021	1825242	1	conserved protein of unknown function	no	RGP18
OEOE_v1_1921	Oenococcus oeni CRBO_1381 WGS OEOE	CDS	_	1825350	1826192	3	membrane protein of unknown function	no	RGP18
OEOE_v1_1922	Oenococcus oeni CRBO_1381 WGS OEOE	CDS	_	1826230	1827669	1	protein of unknown function	no	RGP18
OEOE_v1_1923	Oenococcus oeni CRBO_1381 WGS OEOE	CDS	amdA	1827816	1829333	3	Amidase	no	RGP18
OEOE_v1_1924	Oenococcus oeni CRBO_1381 WGS OEOE	CDS	_	1829599	1830468	1	AraC-like transcriptional regulator	no	RGP18
OEOE_v1_1925	Oenococcus oeni CRBO_1381 WGS OEOE	CDS	_	1830584	1831429	2	Permease IIC component (fragment)	no	RGP18
OEOE_v1_1926	Oenococcus oeni CRBO_1381 WGS OEOE	CDS	_	1831405	1831875	1	Permease IIC component (fragment)	no	RGP18
OEOE_v1_1927	Oenococcus oeni CRBO_1381 WGS OEOE	CDS	bglX	1831865	1834090	2	Periplasmic beta-glucosidase	no	RGP18
OEOE_v1_0286	Oenococcus oeni CRBO_1381 WGS OEOE	CDS	_	273145	273594	1	Yhch yjgk yial family protein	no	RGP3
OEOE_v1_0287	Oenococcus oeni CRBO_1381 WGS OEOE	CDS	_	273606	274925	3	MFS transporter	no	RGP3
OEOE_v1_0288	Oenococcus oeni CRBO_1381 WGS OEOE	CDS	_	274928	275395	2	Beta-D-galactosidase	no	RGP3
OEOE_v1_0289	Oenococcus oeni CRBO_1381 WGS OEOE	CDS	_	275424	276398	3	putative enzyme	no	RGP3
OEOE_v1_0290	Oenococcus oeni CRBO_1381 WGS OEOE	CDS	_	276506	276682	-2	protein of unknown function	no	RGP3
OEOE_v1_0291	Oenococcus oeni CRBO_1381 WGS OEOE	CDS	_	276989	277984	2	Transcriptional regulator	no	RGP3
OEOE_v1_0292	Oenococcus oeni CRBO_1381 WGS OEOE	CDS	_	278324	279331	2	conserved protein of unknown function	no	RGP3
OEOE_v1_0293	Oenococcus oeni CRBO_1381 WGS OEOE	CDS	_	279354	280889	3	putative L-xylulose kinase	no	RGP3
OEOE_v1_0294	Oenococcus oeni CRBO_1381 WGS OEOE	CDS	sgbU	280886	281761	2	L-xylulose 5-phosphate 3-epimerase	no	RGP3
OEOE_v1_0295	Oenococcus oeni CRBO_1381 WGS OEOE	CDS	araD	281754	282503	3	L-ribulose-5-phosphate 4-epimerase	no	RGP3
OEOE_v1_0380	Oenococcus oeni CRBO_1381 WGS OEOE	CDS	_	368625	369089	3	DNA alkylation repair protein (fragment)	no	RGP4
OEOE_v1_0381	Oenococcus oeni CRBO_1381 WGS OEOE	CDS	_	369038	369253	2	DNA alkylation repair protein (fragment)	no	RGP4
OEOE_v1_0382	Oenococcus oeni CRBO_1381 WGS OEOE	CDS	_	369424	369588	1	Translocator protein, LysE family (fragment)	no	RGP4
OEOE_v1_0383	Oenococcus oeni CRBO_1381 WGS OEOE	CDS	_	370260	372149	3	putative endonuclease	no	RGP4
OEOE_v1_0384	Oenococcus oeni CRBO_1381 WGS OEOE	CDS	_	372146	373489	2	conserved protein of unknown function	no	RGP4
OEOE_v1_0385	Oenococcus oeni CRBO_1381 WGS OEOE	CDS	_	373482	373868	-1	conserved protein of unknown function	no	RGP4
OEOE_v1_0386	Oenococcus oeni CRBO_1381 WGS OEOE	CDS	_	373865	373990	-2	protein of unknown function	no	RGP4
OEOE_v1_0387	Oenococcus oeni CRBO_1381 WGS OEOE	CDS	_	374496	374669	3	conserved protein of unknown function	no	RGP4
OEOE_v1_0388	Oenococcus oeni CRBO_1381 WGS OEOE	CDS	_	374780	374965	2	protein of unknown function	no	RGP4
OEOE_v1_1407	Oenococcus oeni CRBO_1381 WGS OEOE	CDS	_	1332132	1332578	3	conserved membrane protein of unknown function	no	RGP12
OEOE_v1_1408	Oenococcus oeni CRBO_1381 WGS OEOE	CDS	_	1332786	1332986	3	conserved protein of unknown function	no	RGP12
OEOE_v1_1409	Oenococcus oeni CRBO_1381 WGS OEOE	CDS	_	1333121	1333267	-2	conserved protein of unknown function	no	RGP12
OEOE_v1_1410	Oenococcus oeni CRBO_1381 WGS OEOE	CDS	_	1333566	1333955	-1	conserved membrane protein of unknown function	no	RGP12
OEOE_v1_1411	Oenococcus oeni CRBO_1381 WGS OEOE	CDS	_	1334560	1334700	1	conserved protein of unknown function	no	RGP12
OEOE_v1_1412	Oenococcus oeni CRBO_1381 WGS OEOE	CDS	_	1334902	1335354	1	MarR family transcriptional regulator	no	RGP12
OEOE_v1_1413	Oenococcus oeni CRBO_1381 WGS OEOE	CDS	_	1335456	1336358	3	conserved protein of unknown function	no	RGP12
OEOE_v1_1414	Oenococcus oeni CRBO_1381 WGS OEOE	CDS	_	1336380	1336913	3	Galactoside O-acetyltransferase	no	RGP12
OEOE_v1_1415	Oenococcus oeni CRBO_1381 WGS OEOE	CDS	_	1337182	1337553	-3	Uncharacterized HTH-type transcriptional regulator HI_0186	no	RGP12
OEOE_v1_1416	Oenococcus oeni CRBO_1381 WGS OEOE	CDS	_	1337841	1338599	3	3-oxoacyl-acyl carrier protein reductase	no	RGP12
OEOE_v1_1417	Oenococcus oeni CRBO_1381 WGS OEOE	CDS	butA	1338829	1339611	-3	Diacetyl reductase [(S)-acetoin forming]	no	RGP12
OEOE_v1_1418	Oenococcus oeni CRBO_1381 WGS OEOE	CDS	_	1339726	1340889	-3	Arabinose efflux permease	no	RGP12
OEOE_v1_1419	Oenococcus oeni CRBO_1381 WGS OEOE	CDS	_	1341190	1342368	1	Arabinose efflux permease	no	RGP12
OEOE_v1_1420	Oenococcus oeni CRBO_1381 WGS OEOE	CDS	_	1342692	1343111	3	conserved protein of unknown function	no	RGP12
OEOE_v1_1421	Oenococcus oeni CRBO_1381 WGS OEOE	CDS	_	1343759	1343878	-2	conserved protein of unknown function	no	RGP12
OEOE_v1_1422	Oenococcus oeni CRBO_1381 WGS OEOE	CDS	_	1344073	1345461	1	MFS transporter	no	RGP12
OEOE_v1_1423	Oenococcus oeni CRBO_1381 WGS OEOE	CDS	yxaB	1345490	1346518	2	Exopolysaccharide biosynthesis / general stress protein 30	no	RGP12
OEOE_v1_1424	Oenococcus oeni CRBO_1381 WGS OEOE	CDS	dkgB	1346609	1347460	2	2,5-diketo-D-gluconic acid reductase B	no	RGP12
OEOE_v1_1425	Oenococcus oeni CRBO_1381 WGS OEOE	CDS	_	1347709	1347963	-3	conserved membrane protein of unknown function	no	RGP12
OEOE_v1_1426	Oenococcus oeni CRBO_1381 WGS OEOE	CDS	_	1348413	1348730	-1	conserved protein of unknown function	no	RGP12
OEOE_v1_1427	Oenococcus oeni CRBO_1381 WGS OEOE	CDS	_	1348636	1348815	-3	protein of unknown function	no	RGP12
OEOE_v1_1428	Oenococcus oeni CRBO_1381 WGS OEOE	CDS	yhxD	1349076	1349966	-1	putative oxidoreductase	no	RGP12
OEOE_v1_1429	Oenococcus oeni CRBO_1381 WGS OEOE	CDS	_	1350283	1350399	-3	conserved protein of unknown function	no	RGP12
OEOE_v1_1430	Oenococcus oeni CRBO_1381 WGS OEOE	CDS	_	1350591	1351358	3	Dehydrosqualene desaturase (fragment)	no	RGP12
OEOE_v1_1431	Oenococcus oeni CRBO_1381 WGS OEOE	CDS	_	1351520	1352077	2	Dehydrosqualene desaturase (fragment)	no	RGP12
OEOE_v1_1432	Oenococcus oeni CRBO_1381 WGS OEOE	CDS	_	1352319	1352948	3	Phytoene synthase	no	RGP12
OEOE_v1_1433	Oenococcus oeni CRBO_1381 WGS OEOE	CDS	_	1353346	1353585	-3	conserved protein of unknown function	no	RGP12
OEOE_v1_1434	Oenococcus oeni CRBO_1381 WGS OEOE	CDS	_	1353903	1355264	3	Transcriptional regulator	no	RGP12
OEOE_v1_1435	Oenococcus oeni CRBO_1381 WGS OEOE	CDS	_	1355501	1355872	-2	conserved protein of unknown function	no	RGP12
OEOE_v1_1436	Oenococcus oeni CRBO_1381 WGS OEOE	CDS	_	1356303	1356830	-1	Alpha/beta superfamily hydrolase	no	RGP12
OEOE_v1_1570	Oenococcus oeni CRBO_1381 WGS OEOE	CDS	_	1472678	1474843	2	Beta-glucosidase	no	RGP15
OEOE_v1_1571	Oenococcus oeni CRBO_1381 WGS OEOE	CDS	_	1474854	1478066	3	Cyclic beta 1-2 glucan ligase	no	RGP15
OEOE_v1_1572	Oenococcus oeni CRBO_1381 WGS OEOE	CDS	_	1478193	1479434	3	conserved exported protein of unknown function	no	RGP15
OEOE_v1_1573	Oenococcus oeni CRBO_1381 WGS OEOE	CDS	_	1479507	1480400	3	Permease component of an ABC superfamily N-acetyl-D-glucosamine transporter	no	RGP15
OEOE_v1_1574	Oenococcus oeni CRBO_1381 WGS OEOE	CDS	_	1480403	1481236	2	Sugar ABC superfamily ATP binding cassette transporter, membrane protein	no	RGP15
OEOE_v1_1575	Oenococcus oeni CRBO_1381 WGS OEOE	CDS	_	1481252	1482223	2	PurR family transcriptional regulator	no	RGP15
OEOE_v1_1576	Oenococcus oeni CRBO_1381 WGS OEOE	CDS	_	1482264	1483013	3	Esterase	no	RGP15
OEOE_v1_1577	Oenococcus oeni CRBO_1381 WGS OEOE	CDS	_	1483087	1483227	1	protein of unknown function	no	RGP15
OEOE_v1_1881	Oenococcus oeni CRBO_1381 WGS OEOE	CDS	_	1789595	1789741	-2	protein of unknown function	no	RGP17
OEOE_v1_1883	Oenococcus oeni CRBO_1381 WGS OEOE	CDS	_	1790310	1791071	3	Glycosyltransferase, group 2 family protein	no	RGP17
OEOE_v1_1884	Oenococcus oeni CRBO_1381 WGS OEOE	CDS	_	1791252	1792547	3	conserved membrane protein of unknown function	no	RGP17
OEOE_v1_1885	Oenococcus oeni CRBO_1381 WGS OEOE	CDS	_	1792537	1793838	1	Polysaccharide biosynthesis protein	no	RGP17
OEOE_v1_1886	Oenococcus oeni CRBO_1381 WGS OEOE	CDS	_	1793825	1794628	2	Glycosyltransferase, group 2 family protein	no	RGP17
OEOE_v1_1887	Oenococcus oeni CRBO_1381 WGS OEOE	CDS	ugd	1794684	1795850	3	UDP-glucose 6-dehydrogenase	no	RGP17
OEOE_v1_1888	Oenococcus oeni CRBO_1381 WGS OEOE	CDS	_	1795835	1795969	2	protein of unknown function	no	RGP17
OEOE_v1_1889	Oenococcus oeni CRBO_1381 WGS OEOE	CDS	_	1795957	1796154	1	protein of unknown function	no	RGP17
OEOE_v1_1890	Oenococcus oeni CRBO_1381 WGS OEOE	CDS	_	1796313	1796522	3	conserved protein of unknown function	no	RGP17
OEOE_v1_1891	Oenococcus oeni CRBO_1381 WGS OEOE	CDS	_	1796716	1797003	1	conserved protein of unknown function	no	RGP17
OEOE_v1_1892	Oenococcus oeni CRBO_1381 WGS OEOE	CDS	_	1797179	1798177	-2	conserved protein of unknown function	no	RGP17
OEOE_v1_1893	Oenococcus oeni CRBO_1381 WGS OEOE	CDS	_	1798281	1798523	3	conserved protein of unknown function	no	RGP17
OEOE_v1_1894	Oenococcus oeni CRBO_1381 WGS OEOE	CDS	_	1799479	1799733	1	protein of unknown function	no	RGP17
OEOE_v1_1895	Oenococcus oeni CRBO_1381 WGS OEOE	CDS	_	1799773	1800201	1	protein of unknown function	no	RGP17
OEOE_v1_1896	Oenococcus oeni CRBO_1381 WGS OEOE	CDS	_	1800595	1800900	1	conserved exported protein of unknown function	no	RGP17
OEOE_v1_1897	Oenococcus oeni CRBO_1381 WGS OEOE	CDS	_	1800905	1802146	2	Permease IIC component	no	RGP17
OEOE_v1_1898	Oenococcus oeni CRBO_1381 WGS OEOE	CDS	_	1802190	1802543	3	conserved protein of unknown function	no	RGP17
OEOE_v1_1899	Oenococcus oeni CRBO_1381 WGS OEOE	CDS	bglH	1802544	1804010	3	Aryl-phospho-beta-D-glucosidase BglH	no	RGP17
OEOE_v1_1900	Oenococcus oeni CRBO_1381 WGS OEOE	CDS	_	1804175	1806103	2	conserved protein of unknown function	no	RGP17
OEOE_v1_1901	Oenococcus oeni CRBO_1381 WGS OEOE	CDS	_	1806096	1806734	3	conserved membrane protein of unknown function	no	RGP17
OEOE_v1_1902	Oenococcus oeni CRBO_1381 WGS OEOE	CDS	_	1807032	1807232	-1	protein of unknown function	no	RGP17
OEOE_v1_1903	Oenococcus oeni CRBO_1381 WGS OEOE	CDS	_	1807183	1809123	1	conserved protein of unknown function	no	RGP17
OEOE_v1_1904	Oenococcus oeni CRBO_1381 WGS OEOE	fCDS	manP	1809117	1809578	3	fragment of phosphotransferase system (PTS) mannose-specific enzyme IIBCA component (part 1)	pseudo	RGP17
OEOE_v1_1905	Oenococcus oeni CRBO_1381 WGS OEOE	fCDS	manP	1809575	1809895	2	fragment of phosphotransferase system (PTS) mannose-specific enzyme IIBCA component (part 2)	pseudo	RGP17
OEOE_v1_1906	Oenococcus oeni CRBO_1381 WGS OEOE	fCDS	manP	1809909	1811036	3	fragment of phosphotransferase system (PTS) mannose-specific enzyme IIBCA component (part 3)	pseudo	RGP17
OEOE_v1_1907	Oenococcus oeni CRBO_1381 WGS OEOE	CDS	_	1811042	1813630	2	conserved protein of unknown function	no	RGP17
OEOE_v1_1908	Oenococcus oeni CRBO_1381 WGS OEOE	CDS	_	1813708	1813908	1	protein of unknown function	no	RGP17
OEOE_v1_1909	Oenococcus oeni CRBO_1381 WGS OEOE	CDS	_	1814364	1816025	3	putative oligopeptide ABC transporter, periplasmic oligopeptide-binding protein (dppE)	no	RGP17
OEOE_v1_1910	Oenococcus oeni CRBO_1381 WGS OEOE	CDS	_	1816069	1817157	1	conserved protein of unknown function	no	RGP17
OEOE_v1_1911	Oenococcus oeni CRBO_1381 WGS OEOE	CDS	_	1817154	1818011	3	conserved protein of unknown function	no	RGP17
OEOE_v1_0589	Oenococcus oeni CRBO_1381 WGS OEOE	CDS	_	568962	569150	-1	protein of unknown function	no	RGP5
OEOE_v1_0590	Oenococcus oeni CRBO_1381 WGS OEOE	CDS	_	569497	569865	1	conserved protein of unknown function	no	RGP5
OEOE_v1_0591	Oenococcus oeni CRBO_1381 WGS OEOE	CDS	_	570797	570994	2	conserved protein of unknown function	no	RGP5
OEOE_v1_0592	Oenococcus oeni CRBO_1381 WGS OEOE	CDS	_	571613	571789	2	protein of unknown function	no	RGP5
OEOE_v1_0593	Oenococcus oeni CRBO_1381 WGS OEOE	CDS	_	572346	572645	3	protein of unknown function	no	RGP5
OEOE_v1_0594	Oenococcus oeni CRBO_1381 WGS OEOE	CDS	_	572800	573516	-3	conserved membrane protein of unknown function	no	RGP5
OEOE_v1_0595	Oenococcus oeni CRBO_1381 WGS OEOE	CDS	_	573752	575182	2	protein of unknown function	no	RGP5
OEOE_v1_0596	Oenococcus oeni CRBO_1381 WGS OEOE	CDS	_	575229	576215	-1	conserved protein of unknown function	no	RGP5
OEOE_v1_0597	Oenococcus oeni CRBO_1381 WGS OEOE	CDS	_	576364	576825	1	conserved protein of unknown function	no	RGP5
OEOE_v1_0598	Oenococcus oeni CRBO_1381 WGS OEOE	CDS	gph	576876	577508	-1	Haloacid dehalogenase-like hydrolase	no	RGP5
OEOE_v1_0599	Oenococcus oeni CRBO_1381 WGS OEOE	CDS	_	577508	578104	-2	Maltose O-acetyltransferase	no	RGP5
OEOE_v1_0600	Oenococcus oeni CRBO_1381 WGS OEOE	CDS	_	578219	579088	2	putative Transcriptional regulator, AraC family	no	RGP5
OEOE_v1_0601	Oenococcus oeni CRBO_1381 WGS OEOE	CDS	_	579265	579507	-3	conserved protein of unknown function	no	RGP5
OEOE_v1_0602	Oenococcus oeni CRBO_1381 WGS OEOE	CDS	_	579567	580661	-1	protein of unknown function	no	RGP5
OEOE_v1_0603	Oenococcus oeni CRBO_1381 WGS OEOE	CDS	_	580782	581147	-1	conserved phage membrane protein of unknown function	no	RGP5
OEOE_v1_0604	Oenococcus oeni CRBO_1381 WGS OEOE	CDS	_	581158	582300	-3	putative Lysozyme	no	RGP5
OEOE_v1_0605	Oenococcus oeni CRBO_1381 WGS OEOE	CDS	_	582439	582627	1	protein of unknown function	no	RGP5
OEOE_v1_0606	Oenococcus oeni CRBO_1381 WGS OEOE	CDS	_	582615	582737	3	conserved protein of unknown function	no	RGP5
OEOE_v1_0607	Oenococcus oeni CRBO_1381 WGS OEOE	CDS	_	582839	583570	-2	conserved exported protein of unknown function	no	RGP5
OEOE_v1_0608	Oenococcus oeni CRBO_1381 WGS OEOE	CDS	_	583729	583866	1	protein of unknown function	no	RGP5
OEOE_v1_0609	Oenococcus oeni CRBO_1381 WGS OEOE	fCDS	_	583905	584507	3	fragment of Integrase (part 1)	pseudo	RGP5
OEOE_v1_0610	Oenococcus oeni CRBO_1381 WGS OEOE	fCDS	_	584453	584926	2	fragment of Integrase (part 2)	pseudo	RGP5
OEOE_v1_tRNA41	Oenococcus oeni CRBO_1381 WGS OEOE	tRNA	_	585281	585354	-1	Trp tRNA	no	RGP5
OEOE_v1_tRNA42	Oenococcus oeni CRBO_1381 WGS OEOE	tRNA	_	585205	585278	-1	His tRNA	no	RGP5
OEOE_v1_tRNA43	Oenococcus oeni CRBO_1381 WGS OEOE	tRNA	_	585083	585166	-1	Leu tRNA	no	RGP5
OEOE_v1_0261	Oenococcus oeni CRBO_1381 WGS OEOE	CDS	_	251172	251294	-1	protein of unknown function	no	RGP2
OEOE_v1_0262	Oenococcus oeni CRBO_1381 WGS OEOE	CDS	_	252026	252532	-2	MarR family transcriptional regulator	no	RGP2
OEOE_v1_0263	Oenococcus oeni CRBO_1381 WGS OEOE	CDS	drrA	252668	253609	2	Daunorubicin/doxorubicin resistance ATP-binding protein DrrA	no	RGP2
OEOE_v1_0264	Oenococcus oeni CRBO_1381 WGS OEOE	CDS	_	253623	254399	3	Transport permease protein	no	RGP2
OEOE_v1_0265	Oenococcus oeni CRBO_1381 WGS OEOE	CDS	_	254674	254805	1	protein of unknown function	no	RGP2
OEOE_v1_0266	Oenococcus oeni CRBO_1381 WGS OEOE	CDS	_	254826	254939	3	protein of unknown function	no	RGP2
OEOE_v1_0267	Oenococcus oeni CRBO_1381 WGS OEOE	CDS	_	256308	257051	3	transposase	no	RGP2
OEOE_v1_0268	Oenococcus oeni CRBO_1381 WGS OEOE	CDS	_	257106	257807	3	conserved protein of unknown function	no	RGP2
OEOE_v1_0269	Oenococcus oeni CRBO_1381 WGS OEOE	CDS	_	258060	258623	-1	conserved protein of unknown function	no	RGP2
OEOE_v1_0270	Oenococcus oeni CRBO_1381 WGS OEOE	CDS	_	258616	259524	-3	conserved protein of unknown function	no	RGP2
OEOE_v1_0271	Oenococcus oeni CRBO_1381 WGS OEOE	CDS	_	259524	259691	-1	protein of unknown function	no	RGP2
OEOE_v1_0272	Oenococcus oeni CRBO_1381 WGS OEOE	CDS	_	259688	259879	-2	conserved protein of unknown function	no	RGP2
OEOE_v1_0273	Oenococcus oeni CRBO_1381 WGS OEOE	CDS	_	260356	261426	1	conserved protein of unknown function	no	RGP2
OEOE_v1_0274	Oenococcus oeni CRBO_1381 WGS OEOE	CDS	_	261413	262663	2	Site-specific integrase	no	RGP2
OEOE_v1_0275	Oenococcus oeni CRBO_1381 WGS OEOE	CDS	ygcW	263303	264076	2	Uncharacterized oxidoreductase YgcW	no	RGP2
OEOE_v1_0276	Oenococcus oeni CRBO_1381 WGS OEOE	CDS	yojA	264091	265425	1	putative H+/anion permease	no	RGP2
OEOE_v1_0277	Oenococcus oeni CRBO_1381 WGS OEOE	CDS	gntK	265458	266990	3	D-gluconate kinase	no	RGP2
OEOE_v1_0278	Oenococcus oeni CRBO_1381 WGS OEOE	CDS	_	267103	268104	1	LacI family transcriptional regulator	no	RGP2
OEOE_v1_tRNA10	Oenococcus oeni CRBO_1381 WGS OEOE	tRNA	_	250398	250471	1	Met tRNA	no	RGP2
OEOE_v1_tRNA11	Oenococcus oeni CRBO_1381 WGS OEOE	tRNA	_	250491	250580	1	Ser tRNA	no	RGP2
OEOE_v1_tRNA12	Oenococcus oeni CRBO_1381 WGS OEOE	tRNA	_	250607	250680	1	Met tRNA	no	RGP2
OEOE_v1_tRNA13	Oenococcus oeni CRBO_1381 WGS OEOE	tRNA	_	250737	250811	1	Asp tRNA	no	RGP2
OEOE_v1_tRNA14	Oenococcus oeni CRBO_1381 WGS OEOE	tRNA	_	250843	250915	1	Phe tRNA	no	RGP2
OEOE_v1_tRNA15	Oenococcus oeni CRBO_1381 WGS OEOE	tRNA	_	250936	251006	1	Gly tRNA	no	RGP2
OEOE_v1_tRNA16	Oenococcus oeni CRBO_1381 WGS OEOE	tRNA	_	251009	251082	1	Ile tRNA	no	RGP2
OEOE_v1_tRNA17	Oenococcus oeni CRBO_1381 WGS OEOE	tRNA	_	251162	251251	1	Ser tRNA	no	RGP2
OEOE_v1_tRNA3	Oenococcus oeni CRBO_1381 WGS OEOE	tRNA	_	249631	249703	1	Val tRNA	no	RGP2
OEOE_v1_tRNA4	Oenococcus oeni CRBO_1381 WGS OEOE	tRNA	_	249742	249814	1	Thr tRNA	no	RGP2
OEOE_v1_tRNA5	Oenococcus oeni CRBO_1381 WGS OEOE	tRNA	_	249835	249906	1	Gly tRNA	no	RGP2
OEOE_v1_tRNA6	Oenococcus oeni CRBO_1381 WGS OEOE	tRNA	_	249928	250011	1	Leu tRNA	no	RGP2
OEOE_v1_tRNA7	Oenococcus oeni CRBO_1381 WGS OEOE	tRNA	_	250079	250152	1	Arg tRNA	no	RGP2
OEOE_v1_tRNA8	Oenococcus oeni CRBO_1381 WGS OEOE	tRNA	_	250216	250289	1	Pro tRNA	no	RGP2
OEOE_v1_tRNA9	Oenococcus oeni CRBO_1381 WGS OEOE	tRNA	_	250311	250384	1	Met tRNA	no	RGP2
OEOE_v1_0142	Oenococcus oeni UBOCC-A-315001 WGS OEOE	CDS	_	127009	127515	-2	MarR family transcriptional regulator	no	RGP1
OEOE_v1_0144	Oenococcus oeni UBOCC-A-315001 WGS OEOE	CDS	drrA	127651	128592	1	Daunorubicin/doxorubicin resistance ATP-binding protein DrrA	no	RGP1
OEOE_v1_0145	Oenococcus oeni UBOCC-A-315001 WGS OEOE	CDS	_	128606	129382	2	Transport permease protein	no	RGP1
OEOE_v1_0146	Oenococcus oeni UBOCC-A-315001 WGS OEOE	CDS	_	129712	130302	-2	Potassium channel	no	RGP1
OEOE_v1_0147	Oenococcus oeni UBOCC-A-315001 WGS OEOE	CDS	_	130722	131342	-3	putative dinucleotide-binding enzyme	no	RGP1
OEOE_v1_0148	Oenococcus oeni UBOCC-A-315001 WGS OEOE	CDS	fabG	131466	132194	3	3-oxoacyl-[acyl-carrier-protein] reductase	no	RGP1
OEOE_v1_0149	Oenococcus oeni UBOCC-A-315001 WGS OEOE	CDS	_	132209	132595	2	conserved protein of unknown function	no	RGP1
OEOE_v1_0150	Oenococcus oeni UBOCC-A-315001 WGS OEOE	CDS	_	132598	133182	1	TetR family transcriptional regulator	no	RGP1
OEOE_v1_0151	Oenococcus oeni UBOCC-A-315001 WGS OEOE	CDS	_	133198	134085	1	putative oxidoreductase, short-chain dehydrogenase/reductase family	no	RGP1
OEOE_v1_0153	Oenococcus oeni UBOCC-A-315001 WGS OEOE	fCDS	_	134304	134654	-3	fragment of putative NADPH-quinone reductase (part 2)	pseudo	RGP1
OEOE_v1_0154	Oenococcus oeni UBOCC-A-315001 WGS OEOE	fCDS	_	134677	135210	-2	fragment of putative NADPH-quinone reductase (part 1)	pseudo	RGP1
OEOE_v1_0155	Oenococcus oeni UBOCC-A-315001 WGS OEOE	CDS	bacC	135494	136249	2	Dihydroanticapsin 7-dehydrogenase	no	RGP1
OEOE_v1_0156	Oenococcus oeni UBOCC-A-315001 WGS OEOE	fCDS	uvrA	136741	136974	-2	fragment of excinuclease ABC (subunit A) (part 4)	pseudo	RGP1
OEOE_v1_0157	Oenococcus oeni UBOCC-A-315001 WGS OEOE	fCDS	uvrA	136934	137425	-1	fragment of Excinuclease ABC subunit A (part 3)	pseudo	RGP1
OEOE_v1_0158	Oenococcus oeni UBOCC-A-315001 WGS OEOE	fCDS	uvrA	137415	137780	-3	fragment of excinuclease ABC (subunit A) (part 2)	pseudo	RGP1
OEOE_v1_0159	Oenococcus oeni UBOCC-A-315001 WGS OEOE	fCDS	_	138089	138685	-1	fragment of Excinuclease ABC subunit A (part 1)	pseudo	RGP1
OEOE_v1_0160	Oenococcus oeni UBOCC-A-315001 WGS OEOE	fCDS	_	138678	138854	-3	fragment Transcriptional regulator, MarR family (part 2)	pseudo	RGP1
OEOE_v1_0161	Oenococcus oeni UBOCC-A-315001 WGS OEOE	fCDS	_	139008	139106	-3	fragment of Transcriptional regulator, MarR family (part 1)	pseudo	RGP1
OEOE_v1_0162	Oenococcus oeni UBOCC-A-315001 WGS OEOE	CDS	_	140220	140555	3	protein of unknown function	no	RGP1
OEOE_v1_0163	Oenococcus oeni UBOCC-A-315001 WGS OEOE	CDS	_	140723	142240	2	putative Transcription antiterminator, BglG family	no	RGP1
OEOE_v1_0164	Oenococcus oeni UBOCC-A-315001 WGS OEOE	CDS	_	142212	142673	3	putative Mannitol-specific phosphotransferase enzyme IIA component	no	RGP1
OEOE_v1_0165	Oenococcus oeni UBOCC-A-315001 WGS OEOE	CDS	_	142694	143143	2	putative Phosphoenolpyruvate-dependent sugar phosphotransferase system, EIIA 2	no	RGP1
OEOE_v1_0166	Oenococcus oeni UBOCC-A-315001 WGS OEOE	CDS	frwB	143156	143491	2	PTS system fructose-like EIIB component 2	no	RGP1
OEOE_v1_0167	Oenococcus oeni UBOCC-A-315001 WGS OEOE	CDS	PTSIIC	143504	144616	2	PTS system transporter subunit IIC	no	RGP1
OEOE_v1_0168	Oenococcus oeni UBOCC-A-315001 WGS OEOE	CDS	alsE	144759	145463	3	D-allulose-6-phosphate 3-epimerase	no	RGP1
OEOE_v1_0169	Oenococcus oeni UBOCC-A-315001 WGS OEOE	CDS	tktA	145493	147532	2	transketolase	no	RGP1
OEOE_v1_0170	Oenococcus oeni UBOCC-A-315001 WGS OEOE	CDS	deoC	147708	148421	-3	Deoxyribose-phosphate aldolase	no	RGP1
OEOE_v1_0171	Oenococcus oeni UBOCC-A-315001 WGS OEOE	CDS	_	148845	149276	3	PTS fructose transporter subunit IIA	no	RGP1
OEOE_v1_0172	Oenococcus oeni UBOCC-A-315001 WGS OEOE	CDS	_	149292	149789	3	PTS mannose/fructose/sorbose transporter subunit IIB	no	RGP1
OEOE_v1_0173	Oenococcus oeni UBOCC-A-315001 WGS OEOE	CDS	_	149826	150686	3	PTS sorbose transporter subunit IIC	no	RGP1
OEOE_v1_0174	Oenococcus oeni UBOCC-A-315001 WGS OEOE	CDS	_	150689	151534	2	PTS fructose transporter subunit IID	no	RGP1
OEOE_v1_0175	Oenococcus oeni UBOCC-A-315001 WGS OEOE	CDS	_	151569	151883	3	PTS fructose transporter subunit IA	no	RGP1
OEOE_v1_0176	Oenococcus oeni UBOCC-A-315001 WGS OEOE	CDS	gst	152184	152828	-3	Glutathione S-transferase	no	RGP1
OEOE_v1_0177	Oenococcus oeni UBOCC-A-315001 WGS OEOE	CDS	yceK	152877	153164	-3	transcriptional regulator (ArsR family)	no	RGP1
OEOE_v1_0178	Oenococcus oeni UBOCC-A-315001 WGS OEOE	CDS	_	153541	154020	1	conserved protein of unknown function	no	RGP1
OEOE_v1_0179	Oenococcus oeni UBOCC-A-315001 WGS OEOE	CDS	yxaB	154623	155642	3	Exopolysaccharide biosynthesis / general stress protein 30	no	RGP1
OEOE_v1_0180	Oenococcus oeni UBOCC-A-315001 WGS OEOE	CDS	_	155690	156016	-1	conserved exported protein of unknown function	no	RGP1
OEOE_v1_tRNA10	Oenococcus oeni UBOCC-A-315001 WGS OEOE	tRNA	_	125474	125563	1	Ser tRNA	no	RGP1
OEOE_v1_tRNA11	Oenococcus oeni UBOCC-A-315001 WGS OEOE	tRNA	_	125590	125663	1	Met tRNA	no	RGP1
OEOE_v1_tRNA12	Oenococcus oeni UBOCC-A-315001 WGS OEOE	tRNA	_	125720	125794	1	Asp tRNA	no	RGP1
OEOE_v1_tRNA13	Oenococcus oeni UBOCC-A-315001 WGS OEOE	tRNA	_	125826	125898	1	Phe tRNA	no	RGP1
OEOE_v1_tRNA14	Oenococcus oeni UBOCC-A-315001 WGS OEOE	tRNA	_	125919	125989	1	Gly tRNA	no	RGP1
OEOE_v1_tRNA15	Oenococcus oeni UBOCC-A-315001 WGS OEOE	tRNA	_	125992	126065	1	Ile tRNA	no	RGP1
OEOE_v1_tRNA16	Oenococcus oeni UBOCC-A-315001 WGS OEOE	tRNA	_	126145	126234	1	Ser tRNA	no	RGP1
OEOE_v1_tRNA2	Oenococcus oeni UBOCC-A-315001 WGS OEOE	tRNA	_	124614	124686	1	Val tRNA	no	RGP1
OEOE_v1_tRNA3	Oenococcus oeni UBOCC-A-315001 WGS OEOE	tRNA	_	124725	124797	1	Thr tRNA	no	RGP1
OEOE_v1_tRNA4	Oenococcus oeni UBOCC-A-315001 WGS OEOE	tRNA	_	124818	124889	1	Gly tRNA	no	RGP1
OEOE_v1_tRNA5	Oenococcus oeni UBOCC-A-315001 WGS OEOE	tRNA	_	124911	124994	1	Leu tRNA	no	RGP1
OEOE_v1_tRNA6	Oenococcus oeni UBOCC-A-315001 WGS OEOE	tRNA	_	125061	125134	1	Arg tRNA	no	RGP1
OEOE_v1_tRNA7	Oenococcus oeni UBOCC-A-315001 WGS OEOE	tRNA	_	125199	125272	1	Pro tRNA	no	RGP1
OEOE_v1_tRNA8	Oenococcus oeni UBOCC-A-315001 WGS OEOE	tRNA	_	125294	125367	1	Met tRNA	no	RGP1
OEOE_v1_tRNA9	Oenococcus oeni UBOCC-A-315001 WGS OEOE	tRNA	_	125381	125454	1	Met tRNA	no	RGP1
OEOE_v1_0373	Oenococcus oeni UBOCC-A-315001 WGS OEOE	CDS	_	356687	357946	-1	putative Prophage ps2 integrase (ps201)	no	RGP3
OEOE_v1_0374	Oenococcus oeni UBOCC-A-315001 WGS OEOE	CDS	_	358035	358286	-3	putative DNA-binding protein	no	RGP3
OEOE_v1_0375	Oenococcus oeni UBOCC-A-315001 WGS OEOE	CDS	_	358406	359626	-1	putative DNA relaxase NicK (nicK)	no	RGP3
OEOE_v1_0376	Oenococcus oeni UBOCC-A-315001 WGS OEOE	CDS	_	360060	360614	3	putative transcriptional regulator Antitoxin PezA	no	RGP3
OEOE_v1_0377	Oenococcus oeni UBOCC-A-315001 WGS OEOE	CDS	_	360639	361274	-3	Cadmium transporter	no	RGP3
OEOE_v1_0378	Oenococcus oeni UBOCC-A-315001 WGS OEOE	CDS	_	361255	361623	-2	putative HTH-type transcriptional repressor CzrA	no	RGP3
OEOE_v1_0379	Oenococcus oeni UBOCC-A-315001 WGS OEOE	CDS	_	361973	363373	-1	putative Coenzyme A disulfide reductase	no	RGP3
OEOE_v1_0380	Oenococcus oeni UBOCC-A-315001 WGS OEOE	CDS	_	363397	363696	-2	putative arsenical resistance operon repressor (arsD)	no	RGP3
OEOE_v1_0381	Oenococcus oeni UBOCC-A-315001 WGS OEOE	CDS	_	363719	364048	-1	conserved protein of unknown function	no	RGP3
OEOE_v1_0382	Oenococcus oeni UBOCC-A-315001 WGS OEOE	CDS	arsF	364065	365360	-3	arsenite/antimonite/H+ antiporter	no	RGP3
OEOE_v1_0383	Oenococcus oeni UBOCC-A-315001 WGS OEOE	CDS	arsA	365419	367149	-2	Arsenical pump-driving ATPase	no	RGP3
OEOE_v1_0384	Oenococcus oeni UBOCC-A-315001 WGS OEOE	CDS	ArsD	367233	367595	-3	Arsenical resistance operon trans-acting repressor ArsD	no	RGP3
OEOE_v1_0385	Oenococcus oeni UBOCC-A-315001 WGS OEOE	CDS	arsR	367582	367941	-2	Arsenical resistance operon repressor	no	RGP3
OEOE_v1_0386	Oenococcus oeni UBOCC-A-315001 WGS OEOE	CDS	_	368375	368515	-1	conserved protein of unknown function	no	RGP3
OEOE_v1_0480	Oenococcus oeni UBOCC-A-315001 WGS OEOE	CDS	_	456384	456503	-3	conserved protein of unknown function	no	RGP5
OEOE_v1_0481	Oenococcus oeni UBOCC-A-315001 WGS OEOE	CDS	_	456953	457141	-1	protein of unknown function	no	RGP5
OEOE_v1_0482	Oenococcus oeni UBOCC-A-315001 WGS OEOE	CDS	_	457487	457855	2	conserved protein of unknown function	no	RGP5
OEOE_v1_0483	Oenococcus oeni UBOCC-A-315001 WGS OEOE	CDS	_	458071	458202	-2	protein of unknown function	no	RGP5
OEOE_v1_0484	Oenococcus oeni UBOCC-A-315001 WGS OEOE	CDS	_	459224	459466	-1	conserved protein of unknown function	no	RGP5
OEOE_v1_0485	Oenococcus oeni UBOCC-A-315001 WGS OEOE	CDS	kup	459624	461657	3	putative potassium transport system protein kup 2	no	RGP5
OEOE_v1_0486	Oenococcus oeni UBOCC-A-315001 WGS OEOE	CDS	_	461673	461915	-3	protein of unknown function	no	RGP5
OEOE_v1_0487	Oenococcus oeni UBOCC-A-315001 WGS OEOE	fCDS	_	462095	462331	-1	fragment of potassium transport system protein kup 2	pseudo	RGP5
OEOE_v1_0488	Oenococcus oeni UBOCC-A-315001 WGS OEOE	CDS	_	462401	463039	-1	putative prophage maintenance system killer protein	no	RGP5
OEOE_v1_0489	Oenococcus oeni UBOCC-A-315001 WGS OEOE	CDS	_	463169	463504	-1	conserved phage membrane protein of unknown function	no	RGP5
OEOE_v1_0490	Oenococcus oeni UBOCC-A-315001 WGS OEOE	CDS	_	463515	464816	-3	putative Lysozyme	no	RGP5
OEOE_v1_0491	Oenococcus oeni UBOCC-A-315001 WGS OEOE	CDS	_	464910	465416	-3	conserved protein of unknown function	no	RGP5
OEOE_v1_0492	Oenococcus oeni UBOCC-A-315001 WGS OEOE	CDS	_	465416	465673	-1	conserved protein of unknown function	no	RGP5
OEOE_v1_0493	Oenococcus oeni UBOCC-A-315001 WGS OEOE	CDS	_	465715	466497	-2	conserved protein of unknown function	no	RGP5
OEOE_v1_0494	Oenococcus oeni UBOCC-A-315001 WGS OEOE	CDS	_	466514	467629	-1	conserved protein of unknown function	no	RGP5
OEOE_v1_0495	Oenococcus oeni UBOCC-A-315001 WGS OEOE	CDS	_	467626	470655	-2	fragment of putative anti-receptor protein	partial	RGP5
OEOE_v1_0496	Oenococcus oeni UBOCC-A-315001 WGS OEOE	fCDS	_	470671	471207	-2	fragment of Distal tail protein	pseudo	RGP5
OEOE_v1_0497	Oenococcus oeni UBOCC-A-315001 WGS OEOE	fCDS	_	471204	476288	-3	fragment of putative lytic transglycosylase; SPbeta phage protein;	pseudo	RGP5
OEOE_v1_0498	Oenococcus oeni UBOCC-A-315001 WGS OEOE	CDS	_	476292	476486	-3	putative Phage protein	no	RGP5
OEOE_v1_0499	Oenococcus oeni UBOCC-A-315001 WGS OEOE	CDS	_	476504	476851	-1	putative phage tail protein	no	RGP5
OEOE_v1_0500	Oenococcus oeni UBOCC-A-315001 WGS OEOE	CDS	_	476935	477552	-2	putative phage major tail protein	no	RGP5
OEOE_v1_0501	Oenococcus oeni UBOCC-A-315001 WGS OEOE	CDS	_	477557	477946	-1	putative phage tail protein	no	RGP5
OEOE_v1_0502	Oenococcus oeni UBOCC-A-315001 WGS OEOE	CDS	_	477946	478368	-2	phage head-tail joining protein	no	RGP5
OEOE_v1_0503	Oenococcus oeni UBOCC-A-315001 WGS OEOE	CDS	_	478368	478721	-3	Phage head-tail joining protein	no	RGP5
OEOE_v1_0504	Oenococcus oeni UBOCC-A-315001 WGS OEOE	CDS	_	478708	479058	-2	Phage DNA packaging	no	RGP5
OEOE_v1_0505	Oenococcus oeni UBOCC-A-315001 WGS OEOE	CDS	_	479127	480407	-3	putative HK97 family phage major capsid protein	no	RGP5
OEOE_v1_0506	Oenococcus oeni UBOCC-A-315001 WGS OEOE	CDS	_	480418	481407	-2	Prophage Clp protease-like protein	no	RGP5
OEOE_v1_0507	Oenococcus oeni UBOCC-A-315001 WGS OEOE	CDS	_	481404	482570	-3	HK97 family phage portal protein	no	RGP5
OEOE_v1_0508	Oenococcus oeni UBOCC-A-315001 WGS OEOE	CDS	_	482570	482764	-1	putative phage head-tail joining protein	no	RGP5
OEOE_v1_0509	Oenococcus oeni UBOCC-A-315001 WGS OEOE	CDS	_	482761	484644	-2	Phage terminase-like protein, large subunit	no	RGP5
OEOE_v1_0510	Oenococcus oeni UBOCC-A-315001 WGS OEOE	CDS	_	484659	485123	-3	p27 family phage terminase, small subunit	no	RGP5
OEOE_v1_0511	Oenococcus oeni UBOCC-A-315001 WGS OEOE	CDS	_	485393	485923	-1	putative Phage restriction endonuclease.	no	RGP5
OEOE_v1_0512	Oenococcus oeni UBOCC-A-315001 WGS OEOE	CDS	_	485968	486231	-2	protein of unknown function	no	RGP5
OEOE_v1_0513	Oenococcus oeni UBOCC-A-315001 WGS OEOE	CDS	_	486228	486530	-3	protein of unknown function	no	RGP5
OEOE_v1_0514	Oenococcus oeni UBOCC-A-315001 WGS OEOE	CDS	_	486531	486764	-3	conserved protein of unknown function	no	RGP5
OEOE_v1_0515	Oenococcus oeni UBOCC-A-315001 WGS OEOE	CDS	_	486761	486931	-1	conserved protein of unknown function	no	RGP5
OEOE_v1_0516	Oenococcus oeni UBOCC-A-315001 WGS OEOE	CDS	_	487279	488514	-2	conserved protein of unknown function	no	RGP5
OEOE_v1_0517	Oenococcus oeni UBOCC-A-315001 WGS OEOE	CDS	_	488511	488723	-3	protein of unknown function	no	RGP5
OEOE_v1_0518	Oenococcus oeni UBOCC-A-315001 WGS OEOE	CDS	_	488751	488966	-3	Glutaredoxin-like protein NrdH	no	RGP5
OEOE_v1_0519	Oenococcus oeni UBOCC-A-315001 WGS OEOE	CDS	_	489008	489541	-1	putative phage autolysin regulatory protein ArpU	no	RGP5
OEOE_v1_0520	Oenococcus oeni UBOCC-A-315001 WGS OEOE	CDS	_	489558	489740	-3	protein of unknown function	no	RGP5
OEOE_v1_0521	Oenococcus oeni UBOCC-A-315001 WGS OEOE	CDS	_	489733	489891	-2	protein of unknown function	no	RGP5
OEOE_v1_0522	Oenococcus oeni UBOCC-A-315001 WGS OEOE	CDS	_	489888	490316	-3	protein of unknown function	no	RGP5
OEOE_v1_0523	Oenococcus oeni UBOCC-A-315001 WGS OEOE	CDS	_	490316	490552	-1	protein of unknown function	no	RGP5
OEOE_v1_0524	Oenococcus oeni UBOCC-A-315001 WGS OEOE	CDS	rusA	490552	490917	-2	Crossover junction endodeoxyribonuclease RusA	no	RGP5
OEOE_v1_0525	Oenococcus oeni UBOCC-A-315001 WGS OEOE	CDS	_	490907	491077	-1	conserved protein of unknown function	no	RGP5
OEOE_v1_0526	Oenococcus oeni UBOCC-A-315001 WGS OEOE	CDS	_	491074	491610	-2	protein of unknown function	no	RGP5
OEOE_v1_0527	Oenococcus oeni UBOCC-A-315001 WGS OEOE	CDS	_	491591	492361	-1	putative Phage replication protein	no	RGP5
OEOE_v1_0528	Oenococcus oeni UBOCC-A-315001 WGS OEOE	CDS	_	492406	492753	1	protein of unknown function	no	RGP5
OEOE_v1_0529	Oenococcus oeni UBOCC-A-315001 WGS OEOE	CDS	_	492739	492927	-2	protein of unknown function	no	RGP5
OEOE_v1_0530	Oenococcus oeni UBOCC-A-315001 WGS OEOE	CDS	_	492899	493219	-1	protein of unknown function	no	RGP5
OEOE_v1_0531	Oenococcus oeni UBOCC-A-315001 WGS OEOE	CDS	_	493219	494061	-2	putative Prophage Lp1 protein 19	no	RGP5
OEOE_v1_0532	Oenococcus oeni UBOCC-A-315001 WGS OEOE	CDS	recT	494048	494821	-1	Phage RecT family protein	no	RGP5
OEOE_v1_0533	Oenococcus oeni UBOCC-A-315001 WGS OEOE	CDS	_	494875	495150	-2	conserved protein of unknown function	no	RGP5
OEOE_v1_0534	Oenococcus oeni UBOCC-A-315001 WGS OEOE	CDS	_	495150	495293	-3	conserved protein of unknown function	no	RGP5
OEOE_v1_0535	Oenococcus oeni UBOCC-A-315001 WGS OEOE	CDS	_	495344	496042	2	conserved protein of unknown function	no	RGP5
OEOE_v1_0536	Oenococcus oeni UBOCC-A-315001 WGS OEOE	CDS	_	496157	496339	-1	conserved protein of unknown function	no	RGP5
OEOE_v1_0537	Oenococcus oeni UBOCC-A-315001 WGS OEOE	CDS	_	496422	496664	3	protein of unknown function	no	RGP5
OEOE_v1_0538	Oenococcus oeni UBOCC-A-315001 WGS OEOE	CDS	_	496642	496863	-2	protein of unknown function	no	RGP5
OEOE_v1_0539	Oenococcus oeni UBOCC-A-315001 WGS OEOE	CDS	_	497220	497348	-3	protein of unknown function	no	RGP5
OEOE_v1_0540	Oenococcus oeni UBOCC-A-315001 WGS OEOE	CDS	_	497362	497601	-2	putative transcription regulator	no	RGP5
OEOE_v1_0541	Oenococcus oeni UBOCC-A-315001 WGS OEOE	CDS	_	497755	498402	1	putative Repressor LexA	no	RGP5
OEOE_v1_0542	Oenococcus oeni UBOCC-A-315001 WGS OEOE	CDS	_	498444	499019	3	putative permease	no	RGP5
OEOE_v1_0543	Oenococcus oeni UBOCC-A-315001 WGS OEOE	CDS	_	499021	499197	1	conserved membrane protein of unknown function	no	RGP5
OEOE_v1_0544	Oenococcus oeni UBOCC-A-315001 WGS OEOE	CDS	_	499234	500280	1	Integrase	no	RGP5
OEOE_v1_tRNA41	Oenococcus oeni UBOCC-A-315001 WGS OEOE	tRNA	_	500650	500723	-1	Trp tRNA	no	RGP5
OEOE_v1_tRNA42	Oenococcus oeni UBOCC-A-315001 WGS OEOE	tRNA	_	500574	500647	-1	His tRNA	no	RGP5
OEOE_v1_tRNA43	Oenococcus oeni UBOCC-A-315001 WGS OEOE	tRNA	_	500453	500536	-1	Leu tRNA	no	RGP5
OEOE_v1_0920	Oenococcus oeni UBOCC-A-315001 WGS OEOE	CDS	_	845247	845669	3	conserved protein of unknown function	no	RGP7
OEOE_v1_0921	Oenococcus oeni UBOCC-A-315001 WGS OEOE	CDS	_	845662	846126	1	conserved protein of unknown function	no	RGP7
OEOE_v1_0922	Oenococcus oeni UBOCC-A-315001 WGS OEOE	CDS	_	846461	849094	-1	putative Type III restriction-modification system DNA endonuclease res	no	RGP7
OEOE_v1_0923	Oenococcus oeni UBOCC-A-315001 WGS OEOE	CDS	_	849075	850721	-3	membrane protein of unknown function	no	RGP7
OEOE_v1_0924	Oenococcus oeni UBOCC-A-315001 WGS OEOE	CDS	_	850708	852708	-2	putative type III restriction-modification system methylation subunit	no	RGP7
OEOE_v1_0925	Oenococcus oeni UBOCC-A-315001 WGS OEOE	CDS	_	852859	853329	-2	putative Arginine decarboxylase module, Methyl-accepting chemotaxis protein module	no	RGP7
OEOE_v1_tRNA35	Oenococcus oeni UBOCC-A-315001 WGS OEOE	tRNA	_	853514	853601	-1	Ser tRNA	no	RGP7
OEOE_v1_1446	Oenococcus oeni UBOCC-A-315001 WGS OEOE	CDS	_	1366072	1366533	1	fragment of putative (TraA)-like conjugation nicking enzyme	partial	RGP14
OEOE_v1_1447	Oenococcus oeni UBOCC-A-315001 WGS OEOE	CDS	_	1366997	1367812	-1	putative Transcriptional regulator	no	RGP14
OEOE_v1_1448	Oenococcus oeni UBOCC-A-315001 WGS OEOE	CDS	_	1368313	1369254	1	ABC transporterATP-binding protein	no	RGP14
OEOE_v1_1449	Oenococcus oeni UBOCC-A-315001 WGS OEOE	CDS	_	1369273	1370043	1	ABC-type polysaccharide/polyol phosphate export system permease component	no	RGP14
OEOE_v1_1450	Oenococcus oeni UBOCC-A-315001 WGS OEOE	CDS	_	1370069	1370221	2	protein of unknown function	no	RGP14
OEOE_v1_1452	Oenococcus oeni UBOCC-A-315001 WGS OEOE	CDS	_	1370320	1371222	1	putative streptolysin associated protein SagB	no	RGP14
OEOE_v1_1453	Oenococcus oeni UBOCC-A-315001 WGS OEOE	CDS	_	1371242	1372240	2	putative Streptolysin S biosynthesis protein C (SagC)	no	RGP14
OEOE_v1_1454	Oenococcus oeni UBOCC-A-315001 WGS OEOE	CDS	_	1372237	1373616	1	putative Streptolysin S biosynthesis protein D (SagD)	no	RGP14
OEOE_v1_1456	Oenococcus oeni UBOCC-A-315001 WGS OEOE	CDS	_	1373582	1374244	2	conserved membrane protein of unknown function	no	RGP14
OEOE_v1_1457	Oenococcus oeni UBOCC-A-315001 WGS OEOE	CDS	_	1374479	1374694	-1	fragment of putative Resolvase	partial	RGP14
OEOE_v1_1458	Oenococcus oeni UBOCC-A-315001 WGS OEOE	CDS	_	1374674	1374826	2	protein of unknown function	no	RGP14
OEOE_v1_1459	Oenococcus oeni UBOCC-A-315001 WGS OEOE	fCDS	_	1374872	1375039	2	fragment of toxin of the YoeB-YefM toxin-antitoxin system	pseudo	RGP14
OEOE_v1_1460	Oenococcus oeni UBOCC-A-315001 WGS OEOE	CDS	_	1375076	1375228	2	protein of unknown function	no	RGP14
OEOE_v1_1461	Oenococcus oeni UBOCC-A-315001 WGS OEOE	CDS	_	1375586	1375846	2	putative Antitoxin of toxin-antitoxin stability system	no	RGP14
OEOE_v1_1462	Oenococcus oeni UBOCC-A-315001 WGS OEOE	CDS	_	1375839	1376156	3	putative Addiction module toxin	no	RGP14
OEOE_v1_1463	Oenococcus oeni UBOCC-A-315001 WGS OEOE	fCDS	_	1376736	1377431	3	fragment of putative Epidermin biosynthesis protein EpiC (part 1)	pseudo	RGP14
OEOE_v1_1464	Oenococcus oeni UBOCC-A-315001 WGS OEOE	fCDS	_	1377576	1377938	3	fragment of putative Epidermin biosynthesis protein EpiC (part 2)	pseudo	RGP14
OEOE_v1_1465	Oenococcus oeni UBOCC-A-315001 WGS OEOE	CDS	_	1377963	1379786	3	Abc transporter related	no	RGP14
OEOE_v1_1466	Oenococcus oeni UBOCC-A-315001 WGS OEOE	CDS	_	1379773	1381626	1	Abc-type multidrug transport system, atpase and p ermease component	no	RGP14
OEOE_v1_1467	Oenococcus oeni UBOCC-A-315001 WGS OEOE	CDS	_	1381727	1382041	2	conserved protein of unknown function	no	RGP14
OEOE_v1_1468	Oenococcus oeni UBOCC-A-315001 WGS OEOE	CDS	_	1382125	1383063	1	conserved protein of unknown function	no	RGP14
OEOE_v1_1469	Oenococcus oeni UBOCC-A-315001 WGS OEOE	CDS	_	1383163	1383900	1	putative ABC multidrug transporter	no	RGP14
OEOE_v1_1470	Oenococcus oeni UBOCC-A-315001 WGS OEOE	CDS	LolD	1383906	1384607	3	Lipoprotein-releasing system ATP-binding protein LolD	no	RGP14
OEOE_v1_1471	Oenococcus oeni UBOCC-A-315001 WGS OEOE	CDS	_	1384667	1385494	2	putative metal-dependent membrane protease	no	RGP14
OEOE_v1_1472	Oenococcus oeni UBOCC-A-315001 WGS OEOE	CDS	_	1385657	1385863	2	fragment of Transposon gamma-delta resolvase	partial	RGP14
OEOE_v1_1473	Oenococcus oeni UBOCC-A-315001 WGS OEOE	CDS	_	1386005	1386331	2	protein of unknown function	no	RGP14
OEOE_v1_1474	Oenococcus oeni UBOCC-A-315001 WGS OEOE	CDS	_	1386490	1386636	-2	conserved protein of unknown function	no	RGP14
OEOE_v1_1476	Oenococcus oeni UBOCC-A-315001 WGS OEOE	CDS	_	1386953	1388734	2	Glycerophosphodiester phosphodiesterase; membrane-anchored.	no	RGP14
OEOE_v1_1477	Oenococcus oeni UBOCC-A-315001 WGS OEOE	CDS	_	1389212	1389556	-1	conserved protein of unknown function	no	RGP14
OEOE_v1_1778	Oenococcus oeni UBOCC-A-315001 WGS OEOE	CDS	_	1690838	1691575	2	fragment of putative cyclic di-GMP phosphodiesterase	partial	RGP17
OEOE_v1_1779	Oenococcus oeni UBOCC-A-315001 WGS OEOE	CDS	_	1691581	1692696	1	Signal transduction Diguanylate cyclase	no	RGP17
OEOE_v1_1780	Oenococcus oeni UBOCC-A-315001 WGS OEOE	CDS	_	1692802	1693845	1	Dolichyl-phosphate beta-glucosyltransferase	no	RGP17
OEOE_v1_1781	Oenococcus oeni UBOCC-A-315001 WGS OEOE	fCDS	bcsA	1693851	1694576	3	fragment of Cellulose synthase catalytic subunit [UDP-forming] (part 1)	pseudo	RGP17
OEOE_v1_1782	Oenococcus oeni UBOCC-A-315001 WGS OEOE	fCDS	_	1694573	1696093	2	fragment of Cellulose synthase catalytic subunit [UDP-forming] (part 2)	pseudo	RGP17
OEOE_v1_1783	Oenococcus oeni UBOCC-A-315001 WGS OEOE	CDS	_	1696075	1697940	1	conserved membrane protein of unknown function	no	RGP17
OEOE_v1_1785	Oenococcus oeni UBOCC-A-315001 WGS OEOE	CDS	_	1697957	1699096	2	conserved protein of unknown function	no	RGP17
OEOE_v1_1786	Oenococcus oeni UBOCC-A-315001 WGS OEOE	CDS	_	1699388	1701907	2	putative cell surface protein	no	RGP17
OEOE_v1_1787	Oenococcus oeni UBOCC-A-315001 WGS OEOE	CDS	_	1701916	1706136	1	putative Autotransporter adhesin	no	RGP17
OEOE_v1_1788	Oenococcus oeni UBOCC-A-315001 WGS OEOE	CDS	_	1706175	1707287	-3	putative Response regulator containing CheY-like receiver domain and AraC-type DNA-binding domain	no	RGP17
OEOE_v1_1789	Oenococcus oeni UBOCC-A-315001 WGS OEOE	CDS	_	1707461	1708162	2	putative modulator of PtkA protein tyrosine kinase activity; modulation of biofilm formation	no	RGP17
OEOE_v1_1790	Oenococcus oeni UBOCC-A-315001 WGS OEOE	CDS	ptkA	1708162	1709931	1	Bifunctional protein; maintenance protein tyrosine kinase involved in biofilm formation; Protein-tyrosine-phosphatase	no	RGP17
OEOE_v1_1791	Oenococcus oeni UBOCC-A-315001 WGS OEOE	CDS	_	1709906	1710619	2	putative Galactosyl transferase (Exopolysaccharide production exoY)	no	RGP17
OEOE_v1_1792	Oenococcus oeni UBOCC-A-315001 WGS OEOE	CDS	_	1710619	1711809	1	putative Alpha-D-GlcNAc alpha-1,2-L-rhamnosyltransferase	no	RGP17
OEOE_v1_1793	Oenococcus oeni UBOCC-A-315001 WGS OEOE	CDS	_	1711806	1712945	3	putative N,N'-diacetylbacillosaminyl-diphospho-undecaprenol alpha-1,3-N-acetylgalactosaminyltransferase	no	RGP17
OEOE_v1_1794	Oenococcus oeni UBOCC-A-315001 WGS OEOE	CDS	_	1712946	1713596	3	putative Acetyltransferase (isoleucine patch superfamily)	no	RGP17
OEOE_v1_1795	Oenococcus oeni UBOCC-A-315001 WGS OEOE	CDS	wcwK	1713596	1714609	2	Capsular polysaccharide phosphotransferase WcwK	no	RGP17
OEOE_v1_1796	Oenococcus oeni UBOCC-A-315001 WGS OEOE	CDS	_	1714560	1715609	3	putative Glycosyltransferases involved in cell wall biogenesis	no	RGP17
OEOE_v1_1797	Oenococcus oeni UBOCC-A-315001 WGS OEOE	CDS	_	1715606	1716865	2	putative NADH-ubiquinone oxidoreductase chain 2	no	RGP17
OEOE_v1_1798	Oenococcus oeni UBOCC-A-315001 WGS OEOE	CDS	_	1716858	1717772	3	putative glycosyltransferase	no	RGP17
OEOE_v1_1799	Oenococcus oeni UBOCC-A-315001 WGS OEOE	CDS	_	1717801	1719255	1	putative O-antigen and teichoic acid transporter	no	RGP17
OEOE_v1_1800	Oenococcus oeni UBOCC-A-315001 WGS OEOE	fCDS	_	1719334	1719477	1	fragment of putative glycosyltransferase-like protein	pseudo	RGP17
OEOE_v1_1801	Oenococcus oeni UBOCC-A-315001 WGS OEOE	CDS	_	1720574	1720777	2	conserved protein of unknown function	no	RGP17
OEOE_v1_1802	Oenococcus oeni UBOCC-A-315001 WGS OEOE	CDS	_	1720931	1722928	2	putative Transcriptional regulator (ManR)	no	RGP17
OEOE_v1_1803	Oenococcus oeni UBOCC-A-315001 WGS OEOE	fCDS	manP	1722912	1723376	3	fragment of phosphotransferase system (PTS) mannose-specific enzyme IIBCA component (part 1)	pseudo	RGP17
OEOE_v1_1804	Oenococcus oeni UBOCC-A-315001 WGS OEOE	fCDS	manP	1723378	1723689	1	fragment of phosphotransferase system (PTS) mannose-specific enzyme IIBCA component (part 2)	pseudo	RGP17
OEOE_v1_1805	Oenococcus oeni UBOCC-A-315001 WGS OEOE	fCDS	manP	1723723	1724760	1	fragment of phosphotransferase system (PTS) mannose-specific enzyme IIBCA component (part 3)	pseudo	RGP17
OEOE_v1_1806	Oenococcus oeni UBOCC-A-315001 WGS OEOE	CDS	_	1724761	1727379	1	putative Mannosylglycerate hydrolase	no	RGP17
OEOE_v1_1807	Oenococcus oeni UBOCC-A-315001 WGS OEOE	CDS	_	1727789	1728076	2	conserved protein of unknown function	no	RGP17
OEOE_v1_1808	Oenococcus oeni UBOCC-A-315001 WGS OEOE	CDS	_	1728078	1728206	3	protein of unknown function	no	RGP17
OEOE_v1_1809	Oenococcus oeni UBOCC-A-315001 WGS OEOE	CDS	_	1728334	1728630	1	protein of unknown function	no	RGP17
OEOE_v1_1810	Oenococcus oeni UBOCC-A-315001 WGS OEOE	CDS	_	1728773	1728889	2	protein of unknown function	no	RGP17
OEOE_v1_1811	Oenococcus oeni UBOCC-A-315001 WGS OEOE	CDS	_	1729208	1729396	2	protein of unknown function	no	RGP17
OEOE_v1_1812	Oenococcus oeni UBOCC-A-315001 WGS OEOE	CDS	_	1729577	1730272	-1	exported protein of unknown function	no	RGP17
OEOE_v1_1813	Oenococcus oeni UBOCC-A-315001 WGS OEOE	CDS	_	1730392	1730634	1	conserved protein of unknown function	no	RGP17
OEOE_v1_1814	Oenococcus oeni UBOCC-A-315001 WGS OEOE	CDS	_	1730759	1732834	2	putative ATPase involved in DNA repair; putative Chromosome segregation ATPase	no	RGP17
OEOE_v1_1815	Oenococcus oeni UBOCC-A-315001 WGS OEOE	fCDS	_	1733033	1733257	2	fragment of (R,R)-butanediol dehydrogenase (part 1)	pseudo	RGP17
OEOE_v1_1816	Oenococcus oeni UBOCC-A-315001 WGS OEOE	fCDS	_	1733456	1734121	2	fragment of (RR)-butanediol dehydrogenase (part 2)	pseudo	RGP17
OEOE_v1_1817	Oenococcus oeni UBOCC-A-315001 WGS OEOE	CDS	_	1734375	1735946	3	putative Purine catabolism regulatory protein	no	RGP17
OEOE_v1_1818	Oenococcus oeni UBOCC-A-315001 WGS OEOE	CDS	_	1736256	1737836	3	putative Oligopeptide transporter, OPT superfamily	no	RGP17
OEOE_v1_1819	Oenococcus oeni UBOCC-A-315001 WGS OEOE	CDS	_	1737893	1738579	2	Protein of aro operon, regulated by aroR	no	RGP17
OEOE_v1_1820	Oenococcus oeni UBOCC-A-315001 WGS OEOE	CDS	_	1738593	1739711	3	conserved protein of unknown function	no	RGP17
OEOE_v1_1821	Oenococcus oeni UBOCC-A-315001 WGS OEOE	CDS	_	1739724	1741277	3	putative N-methylhydantoinase (ATP-hydrolyzing)	no	RGP17
OEOE_v1_1822	Oenococcus oeni UBOCC-A-315001 WGS OEOE	CDS	_	1741281	1741952	3	putative Hydantoin racemase (hyuE)	no	RGP17
OEOE_v1_1824	Oenococcus oeni UBOCC-A-315001 WGS OEOE	CDS	_	1742345	1742923	2	putative HMP/thiamine permease protein (YkoE)	no	RGP17
OEOE_v1_1825	Oenococcus oeni UBOCC-A-315001 WGS OEOE	CDS	_	1742920	1743219	1	conserved protein of unknown function	no	RGP17
OEOE_v1_1826	Oenococcus oeni UBOCC-A-315001 WGS OEOE	CDS	_	1743216	1744592	3	putative HMP/thiamine import ATP-binding protein (YkoD)	no	RGP17
OEOE_v1_1827	Oenococcus oeni UBOCC-A-315001 WGS OEOE	CDS	_	1744589	1745230	2	putative ABC-type cobalt transport system, permease component CbiQ	no	RGP17
OEOE_v1_1828	Oenococcus oeni UBOCC-A-315001 WGS OEOE	CDS	_	1745424	1746782	3	putative Amino acid transporter	no	RGP17
OEOE_v1_1829	Oenococcus oeni UBOCC-A-315001 WGS OEOE	CDS	amdA	1746824	1748341	2	Amidase	no	RGP17
OEOE_v1_1830	Oenococcus oeni UBOCC-A-315001 WGS OEOE	CDS	_	1748500	1750827	1	conserved exported protein of unknown function	no	RGP17
OEOE_v1_1831	Oenococcus oeni UBOCC-A-315001 WGS OEOE	CDS	_	1750861	1752927	-2	putative Transcriptional regulator MtlR; Mannitol-specific cryptic phosphotransferase enzyme IIA component	no	RGP17
OEOE_v1_1832	Oenococcus oeni UBOCC-A-315001 WGS OEOE	CDS	_	1753036	1753518	1	putative Mannitol-specific cryptic phosphotransferase enzyme IIA component (cmtB)	no	RGP17
OEOE_v1_1833	Oenococcus oeni UBOCC-A-315001 WGS OEOE	CDS	_	1753515	1753814	3	putative Phosphotransferase system, galactitol-specific IIB component	no	RGP17
OEOE_v1_1834	Oenococcus oeni UBOCC-A-315001 WGS OEOE	CDS	_	1753833	1755203	3	putative Ascorbate-specific PTS system EIIC component (ulaA)	no	RGP17
OEOE_v1_1835	Oenococcus oeni UBOCC-A-315001 WGS OEOE	CDS	tktA	1755240	1757279	3	transketolase	no	RGP17
OEOE_v1_1836	Oenococcus oeni UBOCC-A-315001 WGS OEOE	CDS	_	1757437	1758738	1	putative High-affinity gluconate transporter	no	RGP17
OEOE_v1_1837	Oenococcus oeni UBOCC-A-315001 WGS OEOE	CDS	glxK	1758767	1759903	2	Glycerate kinase	no	RGP17
OEOE_v1_1838	Oenococcus oeni UBOCC-A-315001 WGS OEOE	CDS	_	1760244	1760957	3	conserved exported protein of unknown function	no	RGP17
OEOE_v1_1839	Oenococcus oeni UBOCC-A-315001 WGS OEOE	CDS	_	1760957	1761559	2	conserved membrane protein of unknown function	no	RGP17
OEOE_v1_1840	Oenococcus oeni UBOCC-A-315001 WGS OEOE	CDS	_	1761556	1762899	1	putative glycosyltransferase associated to biofilm formation	no	RGP17
OEOE_v1_1841	Oenococcus oeni UBOCC-A-315001 WGS OEOE	CDS	_	1762900	1763268	1	putative 6-pyruvoyl-tetrahydropterin synthase	no	RGP17
OEOE_v1_1842	Oenococcus oeni UBOCC-A-315001 WGS OEOE	CDS	_	1763338	1764876	1	conserved membrane protein of unknown function	no	RGP17
OEOE_v1_1843	Oenococcus oeni UBOCC-A-315001 WGS OEOE	CDS	_	1765035	1766108	-3	putative L-ascorbate 6-phosphate lactonase (ulaG)	no	RGP17
OEOE_v1_1844	Oenococcus oeni UBOCC-A-315001 WGS OEOE	CDS	_	1766117	1766401	-1	PTS system, Lactose/Cellobiose specific IIB subunit	no	RGP17
OEOE_v1_1845	Oenococcus oeni UBOCC-A-315001 WGS OEOE	CDS	_	1766435	1767754	-1	PTS family L-ascorbate (L-asc) porter component IIC	no	RGP17
OEOE_v1_1846	Oenococcus oeni UBOCC-A-315001 WGS OEOE	CDS	_	1767741	1768214	-3	Phosphoenolpyruvate-dependent sugar phosphotransferase system, EIIA 2	no	RGP17
OEOE_v1_1847	Oenococcus oeni UBOCC-A-315001 WGS OEOE	CDS	_	1768342	1769184	1	Transcriptional regulator, RpiR family	no	RGP17
OEOE_v1_1848	Oenococcus oeni UBOCC-A-315001 WGS OEOE	CDS	_	1769710	1770537	1	Spermidine/putrescine ABC transporter permease	no	RGP17
OEOE_v1_1849	Oenococcus oeni UBOCC-A-315001 WGS OEOE	CDS	_	1770534	1771322	3	ABC-type spermidine/putrescine transport system, permease component II	no	RGP17
OEOE_v1_1850	Oenococcus oeni UBOCC-A-315001 WGS OEOE	CDS	potG	1771337	1772389	2	Putrescine transport ATP-binding protein PotG	no	RGP17
OEOE_v1_1851	Oenococcus oeni UBOCC-A-315001 WGS OEOE	CDS	_	1772412	1773476	3	Spermidine/putrescine ABC transporter substrate-binding protein	no	RGP17
OEOE_v1_1852	Oenococcus oeni UBOCC-A-315001 WGS OEOE	CDS	ade	1773492	1775195	3	Adenine deaminase 2	no	RGP17
OEOE_v1_1853	Oenococcus oeni UBOCC-A-315001 WGS OEOE	CDS	RihC	1775192	1776103	2	Non-specific ribonucleoside hydrolase	no	RGP17
OEOE_v1_1854	Oenococcus oeni UBOCC-A-315001 WGS OEOE	CDS	_	1776316	1777005	-2	glycerophosphodiester phosphodiesterase	no	RGP17
OEOE_v1_1855	Oenococcus oeni UBOCC-A-315001 WGS OEOE	CDS	_	1777034	1778407	-1	putative sn-glycerol-3-phosphate-binding periplasmic protein (UgpB)	no	RGP17
OEOE_v1_1856	Oenococcus oeni UBOCC-A-315001 WGS OEOE	CDS	_	1778404	1779234	-2	putative sn-glycerol-3-phosphate transport system permease protein (UgpE)	no	RGP17
OEOE_v1_1857	Oenococcus oeni UBOCC-A-315001 WGS OEOE	CDS	_	1779234	1780190	-3	putative sn-glycerol-3-phosphate transport system permease protein (UgpA)	no	RGP17
OEOE_v1_miscRNA11	Oenococcus oeni UBOCC-A-315001 WGS OEOE	misc_RNA	_	1742094	1742183	1	TPP	no	RGP17
