# Supplementary material for: Expanding the biodiversity of Oenococcus oeni through comparative genomics of apple cider and kombucha strains
Source: BMC Genomics. 2019 May 2;20:330. doi: 10.1186/s12864-019-5692-3 (PMC6498615; doi:10.1186/s12864-019-5692-3)
Supplement: Supplementary file 9 — Table S2. Newly sequenced genome assembly accession numbers (XLSX 5 kb) [file 12864_2019_5692_MOESM9_ESM.xlsx]

## Sheet: Table_S2_new_genomes
Organism	Strain	ASSEMBLY_NAME	ASSEMBLY_ACC
Oenococcus oeni	UBOCC-A-315001	UBOCC-A-315001_PRJEB28094_wgs	GCA_900519455
Oenococcus oeni	UBOCC-A-315002	UBOCC-A-315002_PRJEB28094_wgs	GCA_900518745
Oenococcus oeni	UBOCC-A-315003	UBOCC-A-315003_PRJEB28094_wgs	GCA_900518755
Oenococcus oeni	UBOCC-A-315004	UBOCC-A-315004_PRJEB28094_wgs	GCA_900518785
Oenococcus oeni	UBOCC-A-315005	UBOCC-A-315005_PRJEB28094_wgs	GCA_900518825
Oenococcus oeni	CRBO_1381	CRBO_1381_PRJEB28094_wgs	GCA_900519475
Oenococcus oeni	CRBO_1384	CRBO_1384_PRJEB28094_wgs	GCA_900518765
Oenococcus oeni	CRBO_1386	CRBO_1386_PRJEB28094_wgs	GCA_900518865
Oenococcus oeni	CRBO_1389	CRBO_1389_PRJEB28094_wgs	GCA_900518875
Oenococcus oeni	CRBO_1391	CRBO_1391_PRJEB28094_wgs	GCA_900518855
Oenococcus oeni	CRBO_1395	CRBO_1395_PRJEB28094_wgs	GCA_900518815
Oenococcus oeni	CRBO_13106	CRBO_13106_PRJEB28094_wgs	GCA_900518805
Oenococcus oeni	CRBO_13108	CRBO_13108_PRJEB28094_wgs	GCA_900518845
Oenococcus oeni	CRBO_13120	CRBO_13120_PRJEB28094_wgs	GCA_900518835
