# Supplementary material for: Expanding the biodiversity of Oenococcus oeni through comparative genomics of apple cider and kombucha strains
Source: BMC Genomics. 2019 May 2;20:330. doi: 10.1186/s12864-019-5692-3 (PMC6498615; doi:10.1186/s12864-019-5692-3)
Supplement: Supplementary file 10 — Table S3. Primer list. The sequence surrounding NNN-islands in the CRBO_1381 assembly scaffold was entered into Primer3 with default settings (GC clamp = 1) to find suitable primersets for PCR product sequencing. The target product size, discounting Ns, was 1 kb. Primersets were tested with Primer-BLAST on PSU-1. PCR product size was tested by agarose gel and multiNA and sequenced by Eurofins Genomics (XLSX 5 kb) [file 12864_2019_5692_MOESM10_ESM.xlsx]

## Sheet: Table_S3_primers
PCR gap-bridging for strain 1381							Primer-blast hits on PSU-1
Name	Notes:	Set	Measured fragment size (measured by multiNA/band)	seq (5'-3')	Product size (assuming no gaps)	Product size (using scaffold)	Length	Position	Length	Position
S1381_1F		1	324	CCGGGATGTCAACAAGCCTAC	815		357	211098	357	1142514
S1381_1R		1		TAAGAAGGCTGCTCCTTTGG
S1381_2F		2	534	CCGCATGAAAGGCGTAATG	651		652	620212	652	1274796
S1381_2R		2		AGGGACCGAACTGTCTCACG
S1381_3F		3	2245	GCCAAATGTTACGGGAGTTG	705		2125	1136754
S1381_3R		3		CGACTGCCAGCCAATCTTTC
S1381_4F		4	708	CCATCAACACGGCCATCAG	762		818	772621	818	62975
S1381_4R		4		GGTATTATCGCGTTCCGTTCC
S1381_8F	Identical 1381_3F	8	1450	GCCAAATGTTACGGGAGTTG		1222	1195	1136754
S1381_8R		8		GGTAGCAGCATCCGTTTCG
