# Supplementary material for: Expanding the biodiversity of Oenococcus oeni through comparative genomics of apple cider and kombucha strains
Source: BMC Genomics. 2019 May 2;20:330. doi: 10.1186/s12864-019-5692-3 (PMC6498615; doi:10.1186/s12864-019-5692-3)
Supplement: Supplementary file 11 — Table S4 Public genome accession numbers (XLSX 12 kb) [file 12864_2019_5692_MOESM11_ESM.xlsx]

## Sheet: Table_S4_public_genomes
Organism	Strain	Clade	Genbank Assembly Accession	WGS Accession
Oenococcus oeni	ATCC_BAA_1663	B	GCA_000168955.1�	AAUV01
Oenococcus oeni	AWRIB1059	A	GCA_001867355.1�	MLKP01
Oenococcus oeni	AWRIB1062	C	GCA_001867395.1�	MLKQ01
Oenococcus oeni	AWRIB1063	A	GCA_001867405.1�	MLKR01
Oenococcus oeni	AWRIB1064	A	GCA_001867445.1�	MLKS01
Oenococcus oeni	AWRIB1116	A	GCA_001867465.1�	MLKT01
Oenococcus oeni	AWRIB1118	A	GCA_001867475.1�	MLKU01
Oenococcus oeni	AWRIB1119	A	GCA_001867485.1�	MLKV01
Oenococcus oeni	AWRIB117	A	GCA_001868045.1�	MLKW01
Oenococcus oeni	AWRIB118	A	GCA_001868055.1�	MLKX01
Oenococcus oeni	AWRIB121	A	GCA_001939425.1�	MLKY01
Oenococcus oeni	AWRIB124	A	GCA_001867525.1�	MLKZ01
Oenococcus oeni	AWRIB126	A	GCA_001868105.1�	MLLA01
Oenococcus oeni	AWRIB127	A		MLLB01
Oenococcus oeni	AWRIB128	A	GCA_001868125.1�	MLLC01
Oenococcus oeni	AWRIB129	A	GCA_000372485.1�	AQVA01
Oenococcus oeni	AWRIB130	A	GCA_001867535.1�	MLLD01
Oenococcus oeni	AWRIB131	A	GCA_001868145.1�	MLLE01
Oenococcus oeni	AWRIB132	A	GCA_001867555.1�	MLLF01
Oenococcus oeni	AWRIB133	A	GCA_001939345.1�	MLLG01
Oenococcus oeni	AWRIB134	A	GCA_001867585.1�	MLLH01
Oenococcus oeni	AWRIB136	C	GCA_001867655.1�	MLLI01
Oenococcus oeni	AWRIB138	A	GCA_001867605.1�	MLLJ01
Oenococcus oeni	AWRIB141	A	GCA_001868185.1�	MLLK01
Oenococcus oeni	AWRIB147	A	GCA_001868195.1�	MLLL01
Oenococcus oeni	AWRIB148	A	GCA_001867615.1�	MLLM01
Oenococcus oeni	AWRIB150	A	GCA_001868205.1�	MLLN01
Oenococcus oeni	AWRIB151	A	GCA_001868225.1�	MLLO01
Oenococcus oeni	AWRIB156	A	GCA_001867635.1�	MLLP01
Oenococcus oeni	AWRIB202	A	GCA_000309425.1�	AJTO01
Oenococcus oeni	AWRIB203	A	GCA_001867685.1�	MLLQ01
Oenococcus oeni	AWRIB214	A	GCA_001867695.1�	MLLR01
Oenococcus oeni	AWRIB215	A	GCA_001868265.1�	MLLS01
Oenococcus oeni	AWRIB216	A	GCA_001867715.1�	MLLT01
Oenococcus oeni	AWRIB217	A	GCA_001867735.1�	MLLU01
Oenococcus oeni	AWRIB240	C	GCA_001867765.1�	MLLV01
Oenococcus oeni	AWRIB241	C	GCA_001867785.1�	MLLW01
Oenococcus oeni	AWRIB304	A	GCA_000286015.1�	AJIJ01
Oenococcus oeni	AWRIB316	A	GCA_001868275.1�	MLLX01
Oenococcus oeni	AWRIB318	A	GCA_000286115.1�	ALAD01
Oenococcus oeni	AWRIB322	A	GCA_001868285.1�	MLLY01
Oenococcus oeni	AWRIB323	A	GCA_001868315.1�	MLLZ01
Oenococcus oeni	AWRIB324	B	GCA_001939435.1	MLMA01
Oenococcus oeni	AWRIB326	A	GCA_001868345.1�	MLMB01
Oenococcus oeni	AWRIB327	B	GCA_001868355.1�	MLMC01
Oenococcus oeni	AWRIB328	A	GCA_001939375.1�	MLMD01
Oenococcus oeni	AWRIB329	B	GCA_001868445.1�	MLME01
Oenococcus oeni	AWRIB330	A	GCA_001867795.1�	MLMF01
Oenococcus oeni	AWRIB331	A	GCA_001868375.1�	MLMG01
Oenococcus oeni	AWRIB332	A	GCA_001867805.1�	MLMH01
Oenococcus oeni	AWRIB333	A	GCA_001867835.1�	MLMI01
Oenococcus oeni	AWRIB334	A	GCA_001868405.1�	MLMJ01
Oenococcus oeni	AWRIB335	A	GCA_001868425.1�	MLMK01
Oenococcus oeni	AWRIB336	A	GCA_001868435.1�	MLML01
Oenococcus oeni	AWRIB337	A		MLMM01
Oenococcus oeni	AWRIB338	B	GCA_001868485.1�	MLMN01
Oenococcus oeni	AWRIB341	C	GCA_001867865.1�	MLMO01
Oenococcus oeni	AWRIB342	A	GCA_001867875.1�	MLMP01
Oenococcus oeni	AWRIB343	B	GCA_001867895.1�	MLMQ01
Oenococcus oeni	AWRIB344	A	GCA_001868495.1�	MLMR01
Oenococcus oeni	AWRIB345	A	GCA_001868525.1�	MLMS01
Oenococcus oeni	AWRIB346	A	GCA_001867915.1�	MLMT01
Oenococcus oeni	AWRIB391	B	GCA_001867945.1�	MLMU01
Oenococcus oeni	AWRIB392	B	GCA_001867955.1	MLMV01
Oenococcus oeni	AWRIB394	A	GCA_001867965.1�	MLMW01
Oenococcus oeni	AWRIB398	A	GCA_001868575.1�	MLMX01
Oenococcus oeni	AWRIB401	A	GCA_001867975.1�	MLMY01
Oenococcus oeni	AWRIB402	A	GCA_001868545.1�	MLMZ01
Oenococcus oeni	AWRIB418	B	GCA_000286155.1�	ALAE01
Oenococcus oeni	AWRIB419	A	GCA_000286135.1�	ALAF01
Oenococcus oeni	AWRIB422	A	GCA_000286175.1�	ALAG01
Oenococcus oeni	AWRIB424	A	GCA_001868555.1�	MLNA01
Oenococcus oeni	AWRIB429	A	GCA_000175355.1�	ACSE01
Oenococcus oeni	AWRIB430	A	GCA_001868595.1�	MLNB01
Oenococcus oeni	AWRIB431	A	GCA_001868025.1�	MLNC01
Oenococcus oeni	AWRIB432	A	GCA_001868625.1�	MLND01
Oenococcus oeni	AWRIB433	A	GCA_001868635.1�	MLNE01
Oenococcus oeni	AWRIB435	C	GCA_001939495.1�	MLNF01
Oenococcus oeni	AWRIB436	A	GCA_001868035.1�	MLNG01
Oenococcus oeni	AWRIB438	A	GCA_001868655.1�	MLNH01
Oenococcus oeni	AWRIB441	A	GCA_001868675.1�	MLNI01
Oenococcus oeni	AWRIB445	A	GCA_001869375.1�	MLNK01
Oenococcus oeni	AWRIB446	A	GCA_001868715.1�	MLNL01
Oenococcus oeni	AWRIB447	A	GCA_001868805.1�	MLNM01
Oenococcus oeni	AWRIB454	A	GCA_001868785.1�	MLNN01
Oenococcus oeni	AWRIB459	A	GCA_001868825.1�	MLNO01
Oenococcus oeni	AWRIB460	A	GCA_001869395.1�	MLNP01
Oenococcus oeni	AWRIB461	A	GCA_001869405.1�	MLNQ01
Oenococcus oeni	AWRIB462	A	GCA_001868815.1�	MLNR01
Oenococcus oeni	AWRIB465	A	GCA_001869445.1�	MLNS01
Oenococcus oeni	AWRIB467	A	GCA_001869465.1�	MLNT01
Oenococcus oeni	AWRIB490	A	GCA_001868865.1�	MLNU01
Oenococcus oeni	AWRIB492	A	GCA_001868875.1�	MLNV01
Oenococcus oeni	AWRIB494	A	GCA_001868905.1�	MLNW01
Oenococcus oeni	AWRIB503	A	GCA_001869525.1�	MLNX01
Oenococcus oeni	AWRIB508	A	GCA_001869485.1�	MLNY01
Oenococcus oeni	AWRIB509	A	GCA_001868915.1�	MLNZ01
Oenococcus oeni	AWRIB540	A	GCA_001868925.1�	MLOA01
Oenococcus oeni	AWRIB541	A	GCA_001869005.1�	MLOB01
Oenococcus oeni	AWRIB548	A	GCA_000286195.1�	ALAH01
Oenococcus oeni	AWRIB553	A	GCA_000286215.1�	ALAI01
Oenococcus oeni	AWRIB565	A	GCA_001868965.1�	MLOC01
Oenococcus oeni	AWRIB568	A	GCA_000286255.1�	ALAJ01
Oenococcus oeni	AWRIB576	A	GCA_000286235.1�	ALAK01
Oenococcus oeni	AWRIB581	A	GCA_001868975.1�	MLOD01
Oenococcus oeni	AWRIB583	A	GCA_001869505.1�	MLOE01
Oenococcus oeni	AWRIB619	A	GCA_001869535.1�	MLOF01
Oenococcus oeni	AWRIB621	A	GCA_001869015.1�	MLOG01
Oenococcus oeni	AWRIB625	A	GCA_001869085.1�	MLOH01
Oenococcus oeni	AWRIB629	A	GCA_001869045.1�	MLOI01
Oenococcus oeni	AWRIB634	A	GCA_001869565.1�	MLOJ01
Oenococcus oeni	AWRIB661	C	GCA_001869575.1�	MLOK01
Oenococcus oeni	AWRIB663	C	GCA_001869605.1�	MLOL01
Oenococcus oeni	AWRIB670	C	GCA_001869055.1�	MLOM01
Oenococcus oeni	AWRIB683	C	GCA_001869065.1�	MLON01
Oenococcus oeni	AWRIB706	A	GCA_001939365.1�	MLOO01
Oenococcus oeni	AWRIB708	A	GCA_001869125.1�	MLOP01
Oenococcus oeni	AWRIB710	A	GCA_001939355.1�	MLOQ01
Oenococcus oeni	AWRIB712	A	GCA_001869615.1�	MLOR01
Oenococcus oeni	AWRIB713	A	GCA_001869645.1�	MLOS01
Oenococcus oeni	AWRIB714	A	GCA_001869135.1�	MLOT01
Oenococcus oeni	AWRIB787	B	GCA_001869155.1�	MLOU01
Oenococcus oeni	AWRIB791	B	GCA_001869165.1�	MLOV01
Oenococcus oeni	AWRIB794	A	GCA_001869245.1�	MLOW01
Oenococcus oeni	AWRIB816	B	GCA_001869205.1�	MLOX01
Oenococcus oeni	AWRIB819	A	GCA_001869655.1�	MLOY01
Oenococcus oeni	AWRIB821	A	GCA_001869685.1�	MLOZ01
Oenococcus oeni	AWRIB845	A	GCA_001869695.1�	MLPA01
Oenococcus oeni	AWRIB847	A	GCA_001869725.1�	MLPB01
Oenococcus oeni	AWRIB853	A	GCA_001869735.1�	MLPC01
Oenococcus oeni	AWRIB858	A	GCA_001869765.1�	MLPD01
Oenococcus oeni	AWRIB863	A	GCA_001869775.1�	MLPE01
Oenococcus oeni	AWRIB864	B	GCA_001869805.1�	MLPF01
Oenococcus oeni	AWRIB867	A	GCA_001939485.1�	MLPG01
Oenococcus oeni	AWRIB868	A	GCA_001869815.1�	MLPH01
Oenococcus oeni	AWRIB875	B	GCA_001869225.1�	MLPJ01
Oenococcus oeni	AWRIB879	A		MLPK01
Oenococcus oeni	AWRIB880	C	GCA_001869285.1�	MLPL01
Oenococcus oeni	AWRIB882	A	GCA_001869855.1�	MLPM01
Oenococcus oeni	AWRIB883	A	GCA_001869885.1�	MLPN01
Oenococcus oeni	AWRIB884	A	GCA_001869905.1�	MLPO01
Oenococcus oeni	AWRIB885	A	GCA_001869925.1�	MLPP01
Oenococcus oeni	AWRIB887	A	GCA_001869945.1�	MLPQ01
Oenococcus oeni	AWRIB888	A	GCA_001869935.1�	MLPR01
Oenococcus oeni	AWRIB889	A	GCA_001869235.1�	MLPS01
Oenococcus oeni	AWRIB897	A	GCA_001869295.1�	MLPT01
Oenococcus oeni	AWRIB898	A		Retracted_from_genbank?
Oenococcus oeni	AWRIB899	A	GCA_001870005.1�	MLPU01
Oenococcus oeni	AWRIB900	A	GCA_001870015.1�	MLPV01
Oenococcus oeni	AWRIB949	A	GCA_001869305.1�	MLPW01
Oenococcus oeni	AWRIB950	A	GCA_001870035.1�	MLPX01
Oenococcus oeni	AWRIB984	A	GCA_001869325.1�	MLPY01
Oenococcus oeni	CRBO_11105	A	GCA_002462335.1�	LKSR01
Oenococcus oeni	CRBO_14194	A	GCA_002462345.1�	LKSE01
Oenococcus oeni	CRBO_14195	A	GCA_002462445.1�	LKSD01
Oenococcus oeni	CRBO_14196	A	GCA_002462505.1�	LKSC01
Oenococcus oeni	CRBO_14198	A	GCA_002462495.1�	LKSB01
Oenococcus oeni	CRBO_14200	A	GCA_002462555.1�	LKSA01
Oenococcus oeni	CRBO_14203	A	GCA_002462565.1�	LKRZ01
Oenococcus oeni	CRBO_14205	A	GCA_002462585.1�	LKRY01
Oenococcus oeni	CRBO_14206	A	GCA_002462435.1�	LKRX01
Oenococcus oeni	CRBO_14207	A	GCA_002462595.1�	LKRW01
Oenococcus oeni	CRBO_14210	A	GCA_002462395.1�	LKRV01
Oenococcus oeni	CRBO_14211	A	GCA_002462405.1�	LKRU01
Oenococcus oeni	CRBO_14212	A		QYTB00000000
Oenococcus oeni	CRBO_14213	A	GCA_002462475.1�	LKRT01
Oenococcus oeni	CRBO_14214	A	GCA_002462485.1�	LKRS01
Oenococcus oeni	DSPZS12	A	GCA_001618285.1�	LOBV01
Oenococcus oeni	IOEB_0205	A	GCA_000721835.1�	AZHH01
Oenococcus oeni	IOEB_0501	B	GCA_000721875.1�	AZIP01
Oenococcus oeni	IOEB_0502	B	GCA_000761575.1�	AZKL01
Oenococcus oeni	IOEB_0607	A	GCA_000761595.1�	AZKK01
Oenococcus oeni	IOEB_0608	A	GCA_000761585.1�	AZKJ01
Oenococcus oeni	IOEB_1491	A	GCA_000762065.1�	AZLG01
Oenococcus oeni	IOEB_8417	B	GCA_000761665.1�	AZKH01
Oenococcus oeni	IOEB_9304	B	GCA_000761645.1�	AZKI01
Oenococcus oeni	IOEB_9517	A	GCA_000761685.1�	AZKG01
Oenococcus oeni	IOEB_9803	B	GCA_000761705.1�	AZKF01
Oenococcus oeni	IOEB_9805	B	GCA_000761725.1�	AZKE01
Oenococcus oeni	IOEB_B10	A	GCA_000761865.1�	AZJW01
Oenococcus oeni	IOEB_B16	A	GCA_000761765.1�	AZKC01
Oenococcus oeni	IOEB_C23	B	GCA_000761925.1�	AZJU01
Oenococcus oeni	IOEB_C28	B	GCA_000761965.1�	AZLE01
Oenococcus oeni	IOEB_C52	C	GCA_000762045.1�	AZLF01
Oenococcus oeni	IOEB_CiNe	A	GCA_000761885.1�	AZJV01
Oenococcus oeni	IOEB_L18_3	A	GCA_000762125.1	AZLO01
Oenococcus oeni	IOEB_L26_1	A	GCA_000762145.1�	AZLP01
Oenococcus oeni	IOEB_L40_4	A	GCA_000761975.1�	AZLQ01
Oenococcus oeni	IOEB_L65_2	A	GCA_000761945.1�	AZLR01
Oenococcus oeni	IOEB_S277	A	GCA_000761745.1�	AZKD01
Oenococcus oeni	IOEB_S436a	A	GCA_000762025.1�	AZLS01
Oenococcus oeni	IOEB_S450	A	GCA_000762165.1�	AZLT01
Oenococcus oeni	IOEB_VF	A	GCA_000762105.1�	AZLM01
Oenococcus oeni	OM22	A	GCA_000725025.1�	JPEK01
Oenococcus oeni	OM27	B	GCA_000697625.1�	JMIS01
Oenococcus oeni	OT25	A	GCA_000725035.1�	JPEM01
Oenococcus oeni	OT3	A	GCA_000712375.1�	JOOH01
Oenococcus oeni	OT4	A	GCA_000725005.1�	JPEL01
Oenococcus oeni	OT5	A	GCA_000725015.1�	JPEJ01
Oenococcus oeni	PSU-1	A	GCA_000014385.1	AZJX01
Oenococcus oeni	S11	A	GCA_000761905.1�	AZLH01
Oenococcus oeni	S12	B	GCA_000762185.1�	AZKB01
Oenococcus oeni	S13	B	GCA_000761785.1�	AZLI01
Oenococcus oeni	S14	A	GCA_000761955.1�	AZLJ01
Oenococcus oeni	S15	A	GCA_000762205.1�	AZLN01
Oenococcus oeni	S161	A	GCA_000762245.1�	AZLK01
Oenococcus oeni	S19	A	GCA_000762085.1�	AZKA01
Oenococcus oeni	S22	A	GCA_000761805.1�	AZLL01
Oenococcus oeni	S23	A	GCA_000762225.1�	AZJZ01
Oenococcus oeni	S25	A	GCA_000761825.1�	AZJY01
Oenococcus oeni	S28	A	GCA_000761845.1�	MEHP01
Oenococcus oeni	X2L	A	GCA_000769675.1�	JROK01
Leuconostoc mesenteroides	T26		GCA_000686485.1
Leuconostoc mesenteroides	ATCC_19254		GCA_000160595.1
Leuconostoc mesenteroides	J18		GCA_000234825.3
Leuconostoc mesenteroides	ATCC_8293		GCA_000014445.1
Oenococcus alcoholitolerans	UFRJ-M7		GCA_000769695.1
Oenococcus kitaharae	DSM_17330		GCA_000241055.1
Oenococcus kitaharae	NRIC_0649		GCA_001752515.1
Oenococcus kitaharae	NRIC_0647		GCA_001752545.1�
Oenococcus kitaharae	NRIC_0650		GCA_001752505.1�
