# Supplementary material for: Expanding the biodiversity of Oenococcus oeni through comparative genomics of apple cider and kombucha strains
Source: BMC Genomics. 2019 May 2;20:330. doi: 10.1186/s12864-019-5692-3 (PMC6498615; doi:10.1186/s12864-019-5692-3)
Supplement: Supplementary file 12 — Table S5 Genomes and gene loci used for bacteriocin- and streptolysin S synteny comparison (XLSX 5 kb) [file 12864_2019_5692_MOESM12_ESM.xlsx]

## Sheet: Table_S5_operon_synteny_genomes
Operon	Organism	Strain	Genbank Assembly Accession	MaGe Chromosome	Gene loci	Genome sequence
Bacteriocin	Oenococcus oeni	UBOCC-A-315001	GCA_900519455	OENI.2	OENI_v2_1893-OENI_v2_1905	1829979-1839299
Bacteriocin	Oenococcus kitaharae	DSM_17330	GCA_000241055.1	OEKI.1	OEKI_v1_100342-OEKI_v1_100353	883337-895249
Bacteriocin	Clostridium botulinum A	Hall	GCA_000017045.1	NC_009698.1	CLC_0559-CLC_0564	569112-574815
Bacteriocin	Streptococcus pyogenes	HSC5	GCA_000422045.1	NC_021807.1	L897_02985-L897_03020	558184-566204
Streptolysin S	Oenococcus oeni	CRBO_1381	GCA_900519475	OENI.2	OEOE_v2_0264-OEOE_v2_0268	250196-254553
Streptolysin S	Oenococcus oeni	PSU-1	GCA_000014385.1	NC_008528.1	OEOE_0269-OEOE_0278	258489-267103
Streptolysin S	Oenococcus oeni	UBOCC-A-315001	GCA_900519455	OENI.2	OEOE_v2_0257-OEOE_v2_0266	248283-255318
Streptolysin S	Oenococcus kitaharae	DSM_17330	GCA_000241055.1	OEKI.1	OEKI_v1_10296-OEKI_v1_10301	289354-295367
Streptolysin S	Staphylococcus aureus subsp. aureus	JH1	GCA_000017125.1	NC_009632.1	SaurJH1_1110-SaurJH1_1118	1129908-1135879
Streptolysin S	Brochothrix thermosphacta	Bth-7804	GCA_001715835.1	MDLU01.1	MDLU01_v1_530070-MDLU01_v1_530077	2145161-2151333
